# Supplementary material for: Machine learning from Pseudomonas aeruginosa transcriptomes identifies independently modulated sets of genes associated with known transcriptional regulators
Source: Nucleic Acids Res. 2022 Mar 31;50(7):3658–72. doi: 10.1093/nar/gkac187 (PMC9023270; doi:10.1093/nar/gkac187)
Supplement: gkac187_Supplemental_Files [file gkac187_supplemental_files.zip]

Archive with 2 entries (2 files):
- R2_Suppl_info_NAR_aeruPRECISE364.pdf
- Supplementary_Tables_R1.xlsx
