# Supplementary material for: Machine learning from Pseudomonas aeruginosa transcriptomes identifies independently modulated sets of genes associated with known transcriptional regulators
Source: Nucleic Acids Res. 2022 Mar 31;50(7):3658–72. doi: 10.1093/nar/gkac187 (PMC9023270; doi:10.1093/nar/gkac187)
Supplement: gkac187_Supplemental_Files [file gkac187_supplemental_files.zip › Supplementary_Tables_R1.xlsx]

## Sheet: Legends
Supplementary Tables
Supplementary Table S1. Metadata used in the Pseudomonas aeruginosa iModulon study
Supplementary Table S2. Transcriptional regulatory networks (TRNs) information of the Pseudomonas aeruginosa
Supplementary Table S3. Table showing the 104 iModulons with the information of the regulators, recall, precise, pvalue, qvalue, functions, and operons
Supplementary Table S4. List of the correlating iModulons between Pseudomonas aeruginosa and Escherichia coli
Supplementary Table S5. Table showing the comparison of the regulons captured by our iModulon study and other 02 studies.

## Sheet: S1
Supplementary Table S1. Metadata used in the Pseudomonas aeruginosa iModulon study
Experiment	ReleaseDate	TaxID	ScientificName	species_tax_id	class_tax_id	strain_tax_id	species	LibraryLayout	Platform	Model	Run	SRAStudy	BioProject	ProjectID	Sample	BioSample	Submission	LibraryStrategy	LibrarySelection	LibrarySource	CenterName	InsertSize	InsertDev	SRA ID	GEO Series	GEO Sample	PMID	Biosample ID	biosample_strain	strain_final	biosample_genotype	project_name	condition_name	refrence	condition_name_old	project_name_old	full_name	gene_knockout	Media	Growth_phase
ERX2068556	2018-08-22 09:38:00	208964	Pseudomonas aeruginosa PAO1	287	1236	208964	Pseudomonas aeruginosa	PAIRED	ILLUMINA	NextSeq 500	ERR2008793	ERP023543	PRJEB21307	487549	ERS1789031	SAMEA104125138	ERA960461	RNA-Seq	Inverse rRNA	TRANSCRIPTOMIC	Novo Nordisk Center For Biosustainability	30	6209298				NA	PAO1_mexZ	PAO1	mexZ	NC_002516.2	mexZ_knockout	del_mexZ	wt_LB	E-MTAB-5820:PAO1_mexZ_1	PA_mex_KO	mexZ_knockout:del_mexZ	wild_type	Luria-Bertani (LB)	mid-exponential
ERX2068557	2018-08-22 09:38:00	208964	Pseudomonas aeruginosa PAO1	287	1236	208964	Pseudomonas aeruginosa	PAIRED	ILLUMINA	NextSeq 500	ERR2008794	ERP023543	PRJEB21307	487549	ERS1789032	SAMEA104125139	ERA960461	RNA-Seq	Inverse rRNA	TRANSCRIPTOMIC	Novo Nordisk Center For Biosustainability	30	6209299				NA	PAO1_mexZ	PAO1	mexZ	NC_002516.2	mexZ_knockout	del_mexZ	wt_LB	E-MTAB-5820:PAO1_mexZ_2	PA_mex_KO	mexZ_knockout:del_mexZ	wild_type	Luria-Bertani (LB)	mid-exponential
ERX2068558	2018-08-22 09:38:00	208964	Pseudomonas aeruginosa PAO1	287	1236	208964	Pseudomonas aeruginosa	PAIRED	ILLUMINA	NextSeq 500	ERR2008795	ERP023543	PRJEB21307	487549	ERS1789033	SAMEA104125140	ERA960461	RNA-Seq	Inverse rRNA	TRANSCRIPTOMIC	Novo Nordisk Center For Biosustainability	30	6209300				NA	PAO1_mexZ	PAO1	mexZ	NC_002516.2	mexZ_knockout	del_mexZ	wt_LB	E-MTAB-5820:PAO1_mexZ_3	PA_mex_KO	mexZ_knockout:del_mexZ	wild_type	Luria-Bertani (LB)	mid-exponential
ERX2068559	2018-08-22 09:38:00	208964	Pseudomonas aeruginosa PAO1	287	1236	208964	Pseudomonas aeruginosa	PAIRED	ILLUMINA	NextSeq 500	ERR2008796	ERP023543	PRJEB21307	487549	ERS1789034	SAMEA104125141	ERA960461	RNA-Seq	Inverse rRNA	TRANSCRIPTOMIC	Novo Nordisk Center For Biosustainability	30	6209301				NA	PAO1	PAO1	wild type genotype	NC_002516.2	mexZ_knockout	wt_LB	wt_LB	E-MTAB-5820:PAO1_WT	PA_mex_KO	mexZ_knockout:wt_LB	wild_type	Luria-Bertani (LB)	mid-exponential
ERX2068560	2018-08-22 09:38:00	208964	Pseudomonas aeruginosa PAO1	287	1236	208964	Pseudomonas aeruginosa	PAIRED	ILLUMINA	NextSeq 500	ERR2008797	ERP023543	PRJEB21307	487549	ERS1789035	SAMEA104125142	ERA960461	RNA-Seq	Inverse rRNA	TRANSCRIPTOMIC	Novo Nordisk Center For Biosustainability	30	6209302				NA	PAO1	PAO1	wild type genotype	NC_002516.2	mexZ_knockout	wt_LB	wt_LB	E-MTAB-5820:PAO1_WT	PA_mex_KO	mexZ_knockout:wt_LB	wild_type	Luria-Bertani (LB)	mid-exponential
ERX2068561	2018-08-22 09:38:00	208964	Pseudomonas aeruginosa PAO1	287	1236	208964	Pseudomonas aeruginosa	PAIRED	ILLUMINA	NextSeq 500	ERR2008798	ERP023543	PRJEB21307	487549	ERS1789036	SAMEA104125143	ERA960461	RNA-Seq	Inverse rRNA	TRANSCRIPTOMIC	Novo Nordisk Center For Biosustainability	30	6209303				NA	PAO1	PAO1	wild type genotype	NC_002516.2	mexZ_knockout	wt_LB	wt_LB	E-MTAB-5820:PAO1_WT	PA_mex_KO	mexZ_knockout:wt_LB	wild_type	Luria-Bertani (LB)	mid-exponential
ERX2195929	2017-10-26 07:16:00	287	Pseudomonas aeruginosa	287	1236	287	Pseudomonas aeruginosa	SINGLE	ILLUMINA	Illumina HiSeq 2000	ERR2139380	ERP104508	PRJEB22802	415938	ERS1945262	SAMEA104320284	ERA1105626	RNA-Seq	unspecified	TRANSCRIPTOMIC	University of Vienna	0	4658316			29244160	29244160	PAO1	PAO1	wild type genotype	NC_002516.2	Catabolite_repression	del_hfq_crc_wt	del_hfq_crc_wt	del_hfq_crc_wt	Crc_Hfq	Catabolite_repression:del_hfq_crc_wt	wild_type	BSM (30.8 mM K2HPO4, 19.3 mM KH2PO4, 15 mM (NH4)2SO4, 1 mM MgCl2 and 2 μM FeSO4)	exponential
ERX2195930	2017-10-26 07:16:00	287	Pseudomonas aeruginosa	287	1236	287	Pseudomonas aeruginosa	SINGLE	ILLUMINA	Illumina HiSeq 2000	ERR2139381	ERP104508	PRJEB22802	415938	ERS1945263	SAMEA104320285	ERA1105626	RNA-Seq	unspecified	TRANSCRIPTOMIC	University of Vienna	0	4658317			29244160	29244160	PAO1	PAO1	wild type genotype	NC_002516.2	Catabolite_repression	del_hfq_crc_wt	del_hfq_crc_wt	del_hfq_crc_wt	Crc_Hfq	Catabolite_repression:del_hfq_crc_wt	wild_type	BSM (30.8 mM K2HPO4, 19.3 mM KH2PO4, 15 mM (NH4)2SO4, 1 mM MgCl2 and 2 μM FeSO4)	exponential
ERX2195931	2017-10-26 07:16:00	287	Pseudomonas aeruginosa	287	1236	287	Pseudomonas aeruginosa	SINGLE	ILLUMINA	Illumina HiSeq 2000	ERR2139382	ERP104508	PRJEB22802	415938	ERS1945264	SAMEA104320286	ERA1105626	RNA-Seq	unspecified	TRANSCRIPTOMIC	University of Vienna	0	4658318			29244160	29244160	PAO1_hfq	PAO1	hfq	NC_002516.2	Catabolite_repression	delHfq	del_hfq_crc_wt	delHfq	Crc_Hfq	Catabolite_repression:delHfq	wild_type	BSM (30.8 mM K2HPO4, 19.3 mM KH2PO4, 15 mM (NH4)2SO4, 1 mM MgCl2 and 2 μM FeSO4)	exponential
ERX2195932	2017-10-26 07:16:00	287	Pseudomonas aeruginosa	287	1236	287	Pseudomonas aeruginosa	SINGLE	ILLUMINA	Illumina HiSeq 2000	ERR2139383	ERP104508	PRJEB22802	415938	ERS1945265	SAMEA104320287	ERA1105626	RNA-Seq	unspecified	TRANSCRIPTOMIC	University of Vienna	0	4658319			29244160	29244160	PAO1_hfq	PAO1	hfq	NC_002516.2	Catabolite_repression	delHfq	del_hfq_crc_wt	delHfq	Crc_Hfq	Catabolite_repression:delHfq	wild_type	BSM (30.8 mM K2HPO4, 19.3 mM KH2PO4, 15 mM (NH4)2SO4, 1 mM MgCl2 and 2 μM FeSO4)	exponential
ERX2195933	2017-10-26 07:16:00	287	Pseudomonas aeruginosa	287	1236	287	Pseudomonas aeruginosa	SINGLE	ILLUMINA	Illumina HiSeq 2000	ERR2139384	ERP104508	PRJEB22802	415938	ERS1945266	SAMEA104320288	ERA1105626	RNA-Seq	unspecified	TRANSCRIPTOMIC	University of Vienna	0	4658320			29244160	29244160	PAO1_dcrc	PAO1	crc	NC_002516.2	Catabolite_repression	deldcrc	del_hfq_crc_wt	deldcrc	Crc_Hfq	Catabolite_repression:deldcrc	wild_type	BSM (30.8 mM K2HPO4, 19.3 mM KH2PO4, 15 mM (NH4)2SO4, 1 mM MgCl2 and 2 μM FeSO4)	exponential
ERX2195934	2017-10-26 07:16:00	287	Pseudomonas aeruginosa	287	1236	287	Pseudomonas aeruginosa	SINGLE	ILLUMINA	Illumina HiSeq 2000	ERR2139385	ERP104508	PRJEB22802	415938	ERS1945267	SAMEA104320289	ERA1105626	RNA-Seq	unspecified	TRANSCRIPTOMIC	University of Vienna	0	4658321			29244160	29244160	PAO1_dcrc	PAO1	crc	NC_002516.2	Catabolite_repression	deldcrc	del_hfq_crc_wt	deldcrc	Crc_Hfq	Catabolite_repression:deldcrc	wild_type	BSM (30.8 mM K2HPO4, 19.3 mM KH2PO4, 15 mM (NH4)2SO4, 1 mM MgCl2 and 2 μM FeSO4)	exponential
ERX2259197	2018-02-06 08:08:00	208964	Pseudomonas aeruginosa PAO1	287	1236	208964	Pseudomonas aeruginosa	PAIRED	ILLUMINA	NextSeq 500	ERR2204831	ERP105395	PRJEB23633	435039	ERS2020333	SAMEA104402391	ERA1143815	RNA-Seq	Inverse rRNA	TRANSCRIPTOMIC	Novo Nordisk Center For Biosustainability	30	5052601				NA	PAO1_ersA	PAO1	ersA	NC_002516.2	ersA_knockout	delersA	wt_BHI	delersA	PA_ers_KO	ersA_knockout:delersA	wild_type	Brain Heart Infusion(BHI)	stationary
ERX2259198	2018-02-06 08:08:00	208964	Pseudomonas aeruginosa PAO1	287	1236	208964	Pseudomonas aeruginosa	PAIRED	ILLUMINA	NextSeq 500	ERR2204832	ERP105395	PRJEB23633	435039	ERS2020334	SAMEA104402392	ERA1143815	RNA-Seq	Inverse rRNA	TRANSCRIPTOMIC	Novo Nordisk Center For Biosustainability	30	5052602				NA	PAO1_ersA	PAO1	ersA	NC_002516.2	ersA_knockout	delersA	wt_BHI	delersA	PA_ers_KO	ersA_knockout:delersA	wild_type	Brain Heart Infusion(BHI)	stationary
ERX2259199	2018-02-06 08:08:00	208964	Pseudomonas aeruginosa PAO1	287	1236	208964	Pseudomonas aeruginosa	PAIRED	ILLUMINA	NextSeq 500	ERR2204833	ERP105395	PRJEB23633	435039	ERS2020335	SAMEA104402393	ERA1143815	RNA-Seq	Inverse rRNA	TRANSCRIPTOMIC	Novo Nordisk Center For Biosustainability	30	5052603				NA	PAO1	PAO1	wild type genotype	NC_002516.2	ersA_knockout	wt_BHI	wt_BHI	del_ersA_wt	PA_ers_KO	ersA_knockout:wt_BHI	wild_type	Brain Heart Infusion(BHI)	stationary
ERX2259200	2018-02-06 08:08:00	208964	Pseudomonas aeruginosa PAO1	287	1236	208964	Pseudomonas aeruginosa	PAIRED	ILLUMINA	NextSeq 500	ERR2204834	ERP105395	PRJEB23633	435039	ERS2020336	SAMEA104402394	ERA1143815	RNA-Seq	Inverse rRNA	TRANSCRIPTOMIC	Novo Nordisk Center For Biosustainability	30	5052604				NA	PAO1	PAO1	wild type genotype	NC_002516.2	ersA_knockout	wt_BHI	wt_BHI	del_ersA_wt	PA_ers_KO	ersA_knockout:wt_BHI	wild_type	Brain Heart Infusion(BHI)	stationary
ERX2300159	2018-03-16 08:09:00	208964	Pseudomonas aeruginosa PAO1	287	1236	208964	Pseudomonas aeruginosa	PAIRED	ILLUMINA	Illumina MiSeq	ERR2248409	ERP106254	PRJEB24427	438639	ERS2089050	SAMEA104471108	ERA1180351	RNA-Seq	RT-PCR	TRANSCRIPTOMIC	University of Oxford	0	5237711			30097663	30097663	PAO1	PAO1	wild type genotype	NC_002516.2	Metabolic_fitness_plasmid	PAO1_metabolites_wt	PAO1_metabolites_wt	wt_LB	PA_metabolite_fitness	Metabolic_fitness_plasmid:PAO1_metabolites_wt	wild_type	Luria-Bertani (LB)	exponential
ERX2300160	2018-03-16 08:09:00	208964	Pseudomonas aeruginosa PAO1	287	1236	208964	Pseudomonas aeruginosa	PAIRED	ILLUMINA	Illumina MiSeq	ERR2248410	ERP106254	PRJEB24427	438639	ERS2089051	SAMEA104471109	ERA1180351	RNA-Seq	RT-PCR	TRANSCRIPTOMIC	University of Oxford	0	5237712			30097663	30097663	PAO1	PAO1	wild type genotype	NC_002516.2	Metabolic_fitness_plasmid	PAO1_metabolites_wt	PAO1_metabolites_wt	wt_LB	PA_metabolite_fitness	Metabolic_fitness_plasmid:PAO1_metabolites_wt	wild_type	Luria-Bertani (LB)	exponential
ERX2300161	2018-03-16 08:09:00	208964	Pseudomonas aeruginosa PAO1	287	1236	208964	Pseudomonas aeruginosa	PAIRED	ILLUMINA	Illumina MiSeq	ERR2248411	ERP106254	PRJEB24427	438639	ERS2089052	SAMEA104471110	ERA1180351	RNA-Seq	RT-PCR	TRANSCRIPTOMIC	University of Oxford	0	5237713			30097663	30097663	PAO1	PAO1	PAO1_pAKD1	NC_002516.2	Metabolic_fitness_plasmid	PAO1_pAKD1	PAO1_metabolites_wt	PAO1_pAKD1_1	PA_metabolite_fitness	Metabolic_fitness_plasmid:PAO1_pAKD1	wild_type	Luria-Bertani (LB)	exponential
ERX2300162	2018-03-16 08:09:00	208964	Pseudomonas aeruginosa PAO1	287	1236	208964	Pseudomonas aeruginosa	PAIRED	ILLUMINA	Illumina MiSeq	ERR2248412	ERP106254	PRJEB24427	438639	ERS2089053	SAMEA104471111	ERA1180351	RNA-Seq	RT-PCR	TRANSCRIPTOMIC	University of Oxford	0	5237714			30097663	30097663	PAO1	PAO1	PAO1_pAKD1	NC_002516.2	Metabolic_fitness_plasmid	PAO1_pAKD1	PAO1_metabolites_wt	PAO1_pAKD1_2	PA_metabolite_fitness	Metabolic_fitness_plasmid:PAO1_pAKD1	wild_type	Luria-Bertani (LB)	exponential
ERX2300163	2018-03-16 08:09:00	208964	Pseudomonas aeruginosa PAO1	287	1236	208964	Pseudomonas aeruginosa	PAIRED	ILLUMINA	Illumina MiSeq	ERR2248413	ERP106254	PRJEB24427	438639	ERS2089054	SAMEA104471112	ERA1180351	RNA-Seq	RT-PCR	TRANSCRIPTOMIC	University of Oxford	0	5237715			30097663	30097663	PAO1	PAO1	PAO1_PAMBL1	NC_002516.2	Metabolic_fitness_plasmid	PAO1_PAMBL1	PAO1_metabolites_wt	PAO1_PAMBL1_1	PA_metabolite_fitness	Metabolic_fitness_plasmid:PAO1_PAMBL1	wild_type	Luria-Bertani (LB)	exponential
ERX2300164	2018-03-16 08:09:00	208964	Pseudomonas aeruginosa PAO1	287	1236	208964	Pseudomonas aeruginosa	PAIRED	ILLUMINA	Illumina MiSeq	ERR2248414	ERP106254	PRJEB24427	438639	ERS2089055	SAMEA104471113	ERA1180351	RNA-Seq	RT-PCR	TRANSCRIPTOMIC	University of Oxford	0	5237716			30097663	30097663	PAO1	PAO1	PAO1_PAMBL1	NC_002516.2	Metabolic_fitness_plasmid	PAO1_PAMBL1	PAO1_metabolites_wt	PAO1_PAMBL1_2	PA_metabolite_fitness	Metabolic_fitness_plasmid:PAO1_PAMBL1	wild_type	Luria-Bertani (LB)	exponential
ERX2300165	2018-03-16 08:09:00	208964	Pseudomonas aeruginosa PAO1	287	1236	208964	Pseudomonas aeruginosa	PAIRED	ILLUMINA	Illumina MiSeq	ERR2248415	ERP106254	PRJEB24427	438639	ERS2089056	SAMEA104471114	ERA1180351	RNA-Seq	RT-PCR	TRANSCRIPTOMIC	University of Oxford	0	5237717			30097663	30097663	PAO1	PAO1	PAO1_PAMBL2	NC_002516.2	Metabolic_fitness_plasmid	PAO1_PAMBL2	PAO1_metabolites_wt	PAO1_PAMBL2_1	PA_metabolite_fitness	Metabolic_fitness_plasmid:PAO1_PAMBL2	wild_type	Luria-Bertani (LB)	exponential
ERX2300166	2018-03-16 08:09:00	208964	Pseudomonas aeruginosa PAO1	287	1236	208964	Pseudomonas aeruginosa	PAIRED	ILLUMINA	Illumina MiSeq	ERR2248416	ERP106254	PRJEB24427	438639	ERS2089057	SAMEA104471115	ERA1180351	RNA-Seq	RT-PCR	TRANSCRIPTOMIC	University of Oxford	0	5237718			30097663	30097663	PAO1	PAO1	PAO1_PAMBL2	NC_002516.2	Metabolic_fitness_plasmid	PAO1_PAMBL2	PAO1_metabolites_wt	PAO1_PAMBL2_2	PA_metabolite_fitness	Metabolic_fitness_plasmid:PAO1_PAMBL2	wild_type	Luria-Bertani (LB)	exponential
ERX2300167	2018-03-16 08:09:00	208964	Pseudomonas aeruginosa PAO1	287	1236	208964	Pseudomonas aeruginosa	PAIRED	ILLUMINA	Illumina MiSeq	ERR2248417	ERP106254	PRJEB24427	438639	ERS2089058	SAMEA104471116	ERA1180351	RNA-Seq	RT-PCR	TRANSCRIPTOMIC	University of Oxford	0	5237719			30097663	30097663	PAO1	PAO1	PAO1_pBS228	NC_002516.2	Metabolic_fitness_plasmid	PAO1_pBS228	PAO1_metabolites_wt	PAO1_pBS228_1	PA_metabolite_fitness	Metabolic_fitness_plasmid:PAO1_pBS228	wild_type	Luria-Bertani (LB)	exponential
ERX2300168	2018-03-16 08:09:00	208964	Pseudomonas aeruginosa PAO1	287	1236	208964	Pseudomonas aeruginosa	PAIRED	ILLUMINA	Illumina MiSeq	ERR2248418	ERP106254	PRJEB24427	438639	ERS2089059	SAMEA104471117	ERA1180351	RNA-Seq	RT-PCR	TRANSCRIPTOMIC	University of Oxford	0	5237720			30097663	30097663	PAO1	PAO1	PAO1_pBS228	NC_002516.2	Metabolic_fitness_plasmid	PAO1_pBS228	PAO1_metabolites_wt	PAO1_pBS228_2	PA_metabolite_fitness	Metabolic_fitness_plasmid:PAO1_pBS228	wild_type	Luria-Bertani (LB)	exponential
ERX2300169	2018-03-16 08:09:00	208964	Pseudomonas aeruginosa PAO1	287	1236	208964	Pseudomonas aeruginosa	PAIRED	ILLUMINA	Illumina MiSeq	ERR2248419	ERP106254	PRJEB24427	438639	ERS2089060	SAMEA104471118	ERA1180351	RNA-Seq	RT-PCR	TRANSCRIPTOMIC	University of Oxford	0	5237721			30097663	30097663	PAO1	PAO1	PAO1_RmS149	NC_002516.2	Metabolic_fitness_plasmid	PAO1_RmS149	PAO1_metabolites_wt	PAO1_RmS149_1	PA_metabolite_fitness	Metabolic_fitness_plasmid:PAO1_RmS149	wild_type	Luria-Bertani (LB)	exponential
ERX2300170	2018-03-16 08:09:00	208964	Pseudomonas aeruginosa PAO1	287	1236	208964	Pseudomonas aeruginosa	PAIRED	ILLUMINA	Illumina MiSeq	ERR2248420	ERP106254	PRJEB24427	438639	ERS2089061	SAMEA104471119	ERA1180351	RNA-Seq	RT-PCR	TRANSCRIPTOMIC	University of Oxford	0	5237722			30097663	30097663	PAO1	PAO1	PAO1_RmS149	NC_002516.2	Metabolic_fitness_plasmid	PAO1_RmS149	PAO1_metabolites_wt	PAO1_RmS149_2	PA_metabolite_fitness	Metabolic_fitness_plasmid:PAO1_RmS149	wild_type	Luria-Bertani (LB)	exponential
ERX2456848	2018-04-30 14:37:00	208964	Pseudomonas aeruginosa PAO1	287	1236	208964	Pseudomonas aeruginosa	SINGLE	ILLUMINA	NextSeq 500	ERR2437280	ERP107614	PRJEB25674	454255	ERS2312229	SAMEA104710846	ERA1253810	RNA-Seq	PolyA	TRANSCRIPTOMIC	Ghent University	0	5487300				NA	PAO1	PAO1	wild type genotype	NC_002516.2	Planktonic_biofilm_coumarin	E-MTAB-6629:BC_COU	E-MTAB-6629:BC_CTRL	E-MTAB-6629:BC_COU1	PAO1_biofilm_plankt_coumarin	Planktonic_biofilm_coumarin:E-MTAB-6629:BC_COU	wild_type	NA	NA
ERX2456849	2018-04-30 14:37:00	208964	Pseudomonas aeruginosa PAO1	287	1236	208964	Pseudomonas aeruginosa	SINGLE	ILLUMINA	NextSeq 500	ERR2437281	ERP107614	PRJEB25674	454255	ERS2312230	SAMEA104710847	ERA1253810	RNA-Seq	PolyA	TRANSCRIPTOMIC	Ghent University	0	5487301				NA	PAO1	PAO1	wild type genotype	NC_002516.2	Planktonic_biofilm_coumarin	E-MTAB-6629:BC_COU	E-MTAB-6629:BC_CTRL	E-MTAB-6629:BC_COU2	PAO1_biofilm_plankt_coumarin	Planktonic_biofilm_coumarin:E-MTAB-6629:BC_COU	wild_type	NA	NA
ERX2456850	2018-04-30 14:37:00	208964	Pseudomonas aeruginosa PAO1	287	1236	208964	Pseudomonas aeruginosa	SINGLE	ILLUMINA	NextSeq 500	ERR2437282	ERP107614	PRJEB25674	454255	ERS2312231	SAMEA104710848	ERA1253810	RNA-Seq	PolyA	TRANSCRIPTOMIC	Ghent University	0	5487302				NA	PAO1	PAO1	wild type genotype	NC_002516.2	Planktonic_biofilm_coumarin	E-MTAB-6629:BC_COU	E-MTAB-6629:BC_CTRL	E-MTAB-6629:BC_COU3	PAO1_biofilm_plankt_coumarin	Planktonic_biofilm_coumarin:E-MTAB-6629:BC_COU	wild_type	NA	NA
ERX2456851	2018-04-30 14:37:00	208964	Pseudomonas aeruginosa PAO1	287	1236	208964	Pseudomonas aeruginosa	SINGLE	ILLUMINA	NextSeq 500	ERR2437283	ERP107614	PRJEB25674	454255	ERS2312232	SAMEA104710849	ERA1253810	RNA-Seq	PolyA	TRANSCRIPTOMIC	Ghent University	0	5487303				NA	PAO1	PAO1	wild type genotype	NC_002516.2	Planktonic_biofilm_coumarin	E-MTAB-6629:PC_COU	E-MTAB-6629:BC_CTRL	E-MTAB-6629:PC_COU1	PAO1_biofilm_plankt_coumarin	Planktonic_biofilm_coumarin:E-MTAB-6629:PC_COU	wild_type	NA	NA
ERX2456852	2018-04-30 14:37:00	208964	Pseudomonas aeruginosa PAO1	287	1236	208964	Pseudomonas aeruginosa	SINGLE	ILLUMINA	NextSeq 500	ERR2437284	ERP107614	PRJEB25674	454255	ERS2312233	SAMEA104710850	ERA1253810	RNA-Seq	PolyA	TRANSCRIPTOMIC	Ghent University	0	5487304				NA	PAO1	PAO1	wild type genotype	NC_002516.2	Planktonic_biofilm_coumarin	E-MTAB-6629:PC_COU	E-MTAB-6629:BC_CTRL	E-MTAB-6629:PC_COU2	PAO1_biofilm_plankt_coumarin	Planktonic_biofilm_coumarin:E-MTAB-6629:PC_COU	wild_type	NA	NA
ERX2456853	2018-04-30 14:37:00	208964	Pseudomonas aeruginosa PAO1	287	1236	208964	Pseudomonas aeruginosa	SINGLE	ILLUMINA	NextSeq 500	ERR2437285	ERP107614	PRJEB25674	454255	ERS2312234	SAMEA104710851	ERA1253810	RNA-Seq	PolyA	TRANSCRIPTOMIC	Ghent University	0	5487305				NA	PAO1	PAO1	wild type genotype	NC_002516.2	Planktonic_biofilm_coumarin	E-MTAB-6629:PC_COU	E-MTAB-6629:BC_CTRL	E-MTAB-6629:PC_COU3	PAO1_biofilm_plankt_coumarin	Planktonic_biofilm_coumarin:E-MTAB-6629:PC_COU	wild_type	NA	NA
ERX2456854	2018-04-30 14:37:00	208964	Pseudomonas aeruginosa PAO1	287	1236	208964	Pseudomonas aeruginosa	SINGLE	ILLUMINA	NextSeq 500	ERR2437286	ERP107614	PRJEB25674	454255	ERS2312235	SAMEA104710852	ERA1253810	RNA-Seq	PolyA	TRANSCRIPTOMIC	Ghent University	0	5487306				NA	PAO1	PAO1	wild type genotype	NC_002516.2	Planktonic_biofilm_coumarin	E-MTAB-6629:BC_CTRL	E-MTAB-6629:BC_CTRL	E-MTAB-6629:BC_CTRL	PAO1_biofilm_plankt_coumarin	Planktonic_biofilm_coumarin:E-MTAB-6629:BC_CTRL	wild_type	NA	NA
ERX2456855	2018-04-30 14:37:00	208964	Pseudomonas aeruginosa PAO1	287	1236	208964	Pseudomonas aeruginosa	SINGLE	ILLUMINA	NextSeq 500	ERR2437287	ERP107614	PRJEB25674	454255	ERS2312236	SAMEA104710853	ERA1253810	RNA-Seq	PolyA	TRANSCRIPTOMIC	Ghent University	0	5487307				NA	PAO1	PAO1	wild type genotype	NC_002516.2	Planktonic_biofilm_coumarin	E-MTAB-6629:BC_CTRL	E-MTAB-6629:BC_CTRL	E-MTAB-6629:BC_CTRL	PAO1_biofilm_plankt_coumarin	Planktonic_biofilm_coumarin:E-MTAB-6629:BC_CTRL	wild_type	NA	NA
ERX2456856	2018-04-30 14:37:00	208964	Pseudomonas aeruginosa PAO1	287	1236	208964	Pseudomonas aeruginosa	SINGLE	ILLUMINA	NextSeq 500	ERR2437288	ERP107614	PRJEB25674	454255	ERS2312237	SAMEA104710854	ERA1253810	RNA-Seq	PolyA	TRANSCRIPTOMIC	Ghent University	0	5487308				NA	PAO1	PAO1	wild type genotype	NC_002516.2	Planktonic_biofilm_coumarin	E-MTAB-6629:BC_CTRL	E-MTAB-6629:BC_CTRL	E-MTAB-6629:BC_CTRL	PAO1_biofilm_plankt_coumarin	Planktonic_biofilm_coumarin:E-MTAB-6629:BC_CTRL	wild_type	NA	NA
ERX2456857	2018-04-30 14:37:00	208964	Pseudomonas aeruginosa PAO1	287	1236	208964	Pseudomonas aeruginosa	SINGLE	ILLUMINA	NextSeq 500	ERR2437289	ERP107614	PRJEB25674	454255	ERS2312238	SAMEA104710855	ERA1253810	RNA-Seq	PolyA	TRANSCRIPTOMIC	Ghent University	0	5487309				NA	PAO1	PAO1	wild type genotype	NC_002516.2	Planktonic_biofilm_coumarin	E-MTAB-6629:BC_CTRL	E-MTAB-6629:BC_CTRL	E-MTAB-6629:BC_CTRL	PAO1_biofilm_plankt_coumarin	Planktonic_biofilm_coumarin:E-MTAB-6629:BC_CTRL	wild_type	NA	NA
ERX2456858	2018-04-30 14:37:00	208964	Pseudomonas aeruginosa PAO1	287	1236	208964	Pseudomonas aeruginosa	SINGLE	ILLUMINA	NextSeq 500	ERR2437290	ERP107614	PRJEB25674	454255	ERS2312239	SAMEA104710856	ERA1253810	RNA-Seq	PolyA	TRANSCRIPTOMIC	Ghent University	0	5487310				NA	PAO1	PAO1	wild type genotype	NC_002516.2	Planktonic_biofilm_coumarin	E-MTAB-6629:BC_CTRL	E-MTAB-6629:BC_CTRL	E-MTAB-6629:BC_CTRL	PAO1_biofilm_plankt_coumarin	Planktonic_biofilm_coumarin:E-MTAB-6629:BC_CTRL	wild_type	NA	NA
ERX2456859	2018-04-30 14:37:00	208964	Pseudomonas aeruginosa PAO1	287	1236	208964	Pseudomonas aeruginosa	SINGLE	ILLUMINA	NextSeq 500	ERR2437291	ERP107614	PRJEB25674	454255	ERS2312240	SAMEA104710857	ERA1253810	RNA-Seq	PolyA	TRANSCRIPTOMIC	Ghent University	0	5487311				NA	PAO1	PAO1	wild type genotype	NC_002516.2	Planktonic_biofilm_coumarin	E-MTAB-6629:BC_CTRL	E-MTAB-6629:BC_CTRL	E-MTAB-6629:BC_CTRL	PAO1_biofilm_plankt_coumarin	Planktonic_biofilm_coumarin:E-MTAB-6629:BC_CTRL	wild_type	NA	NA
ERX2813653	2018-10-25 15:03:00	208964	Pseudomonas aeruginosa PAO1	287	1236	208964	Pseudomonas aeruginosa	SINGLE	ILLUMINA	Illumina HiSeq 2000	ERR2806276	ERP110939	PRJEB28696	497682	ERS2745134	SAMEA4926125	ERA1603064	RNA-Seq	Inverse rRNA	TRANSCRIPTOMIC	University of Vienna	0	6647902			30420839	30420839	PAO1	PAO1	wild type genotype	NC_002516.2	sRNA_ReaL_represses_RpoS	sRNA_wt	sRNA_wt	sRNA_wt	Pae_sRNA_ReaL	sRNA_ReaL_represses_RpoS:sRNA_wt	wild_type	Luria-Bertani (LB)	exponential
ERX2813654	2018-10-25 15:03:00	208964	Pseudomonas aeruginosa PAO1	287	1236	208964	Pseudomonas aeruginosa	SINGLE	ILLUMINA	Illumina HiSeq 2000	ERR2806277	ERP110939	PRJEB28696	497682	ERS2745135	SAMEA4926126	ERA1603064	RNA-Seq	Inverse rRNA	TRANSCRIPTOMIC	University of Vienna	0	6647903			30420839	30420839	PAO1	PAO1	wild type genotype	NC_002516.2	sRNA_ReaL_represses_RpoS	sRNA_wt	sRNA_wt	sRNA_wt	Pae_sRNA_ReaL	sRNA_ReaL_represses_RpoS:sRNA_wt	wild_type	Luria-Bertani (LB)	exponential
ERX2813656	2018-10-25 15:03:00	208964	Pseudomonas aeruginosa PAO1	287	1236	208964	Pseudomonas aeruginosa	SINGLE	ILLUMINA	Illumina HiSeq 2000	ERR2806279	ERP110939	PRJEB28696	497682	ERS2745137	SAMEA4926128	ERA1603064	RNA-Seq	Inverse rRNA	TRANSCRIPTOMIC	University of Vienna	0	6647905			30420839	30420839	PAO1_reaL	PAO1	reaL	NC_002516.2	sRNA_ReaL_represses_RpoS	RNAseq_ReaL	sRNA_wt	RNAseq_ReaL_1	Pae_sRNA_ReaL	sRNA_ReaL_represses_RpoS:RNAseq_ReaL	wild_type	Luria-Bertani (LB)	exponential
ERX2813657	2018-10-25 15:03:00	208964	Pseudomonas aeruginosa PAO1	287	1236	208964	Pseudomonas aeruginosa	SINGLE	ILLUMINA	Illumina HiSeq 2000	ERR2806280	ERP110939	PRJEB28696	497682	ERS2745138	SAMEA4926129	ERA1603064	RNA-Seq	Inverse rRNA	TRANSCRIPTOMIC	University of Vienna	0	6647906			30420839	30420839	PAO1_reaL	PAO1	reaL	NC_002516.2	sRNA_ReaL_represses_RpoS	RNAseq_ReaL	sRNA_wt	RNAseq_ReaL_2	Pae_sRNA_ReaL	sRNA_ReaL_represses_RpoS:RNAseq_ReaL	wild_type	Luria-Bertani (LB)	exponential
ERX2813658	2018-10-25 15:03:00	208964	Pseudomonas aeruginosa PAO1	287	1236	208964	Pseudomonas aeruginosa	SINGLE	ILLUMINA	Illumina HiSeq 2000	ERR2806281	ERP110939	PRJEB28696	497682	ERS2745139	SAMEA4926130	ERA1603064	RNA-Seq	Inverse rRNA	TRANSCRIPTOMIC	University of Vienna	0	6647907			30420839	30420839	PAO1_reaL	PAO1	reaL	NC_002516.2	sRNA_ReaL_represses_RpoS	RNAseq_ReaL	sRNA_wt	RNAseq_ReaL_3	Pae_sRNA_ReaL	sRNA_ReaL_represses_RpoS:RNAseq_ReaL	wild_type	Luria-Bertani (LB)	exponential
ERX3558798	2019-10-06 08:53:00	208964	Pseudomonas aeruginosa PAO1	287	1236	208964	Pseudomonas aeruginosa	SINGLE	ILLUMINA	Illumina HiSeq 2000	ERR3559047	ERP117503	PRJEB34578	576061	ERS3775582	SAMEA5972741	ERA2144125	RNA-Seq	cDNA	TRANSCRIPTOMIC	University of Cambridge	0	9150164				NA	PAO1	PAO1	wild type genotype	NC_002516.2	Pseudomonas_culture_MOPS_Glycerol_Acetate	PAO1_Acetate	PAO1_Glycerol	PAO1_Acetate_1	MOPS_Glycerol_Acetate	Pseudomonas_culture_MOPS_Glycerol_Acetate:PAO1_Acetate	wild_type	MOPS	exponential
ERX3558799	2019-10-06 08:53:00	208964	Pseudomonas aeruginosa PAO1	287	1236	208964	Pseudomonas aeruginosa	SINGLE	ILLUMINA	Illumina HiSeq 2000	ERR3559048	ERP117503	PRJEB34578	576061	ERS3775583	SAMEA5972742	ERA2144125	RNA-Seq	cDNA	TRANSCRIPTOMIC	University of Cambridge	0	9150165				NA	PAO1	PAO1	wild type genotype	NC_002516.2	Pseudomonas_culture_MOPS_Glycerol_Acetate	PAO1_Acetate	PAO1_Glycerol	PAO1_Acetate_2	MOPS_Glycerol_Acetate	Pseudomonas_culture_MOPS_Glycerol_Acetate:PAO1_Acetate	wild_type	MOPS	exponential
ERX3558800	2019-10-06 08:53:00	208964	Pseudomonas aeruginosa PAO1	287	1236	208964	Pseudomonas aeruginosa	SINGLE	ILLUMINA	Illumina HiSeq 2000	ERR3559049	ERP117503	PRJEB34578	576061	ERS3775584	SAMEA5972743	ERA2144125	RNA-Seq	cDNA	TRANSCRIPTOMIC	University of Cambridge	0	9150166				NA	PAO1	PAO1	wild type genotype	NC_002516.2	Pseudomonas_culture_MOPS_Glycerol_Acetate	PAO1_Acetate	PAO1_Glycerol	PAO1_Acetate_3	MOPS_Glycerol_Acetate	Pseudomonas_culture_MOPS_Glycerol_Acetate:PAO1_Acetate	wild_type	MOPS	exponential
ERX3558801	2019-10-06 08:53:00	208964	Pseudomonas aeruginosa PAO1	287	1236	208964	Pseudomonas aeruginosa	SINGLE	ILLUMINA	Illumina HiSeq 2000	ERR3559050	ERP117503	PRJEB34578	576061	ERS3775585	SAMEA5972744	ERA2144125	RNA-Seq	cDNA	TRANSCRIPTOMIC	University of Cambridge	0	9150167				NA	PAO1	PAO1	wild type genotype	NC_002516.2	Pseudomonas_culture_MOPS_Glycerol_Acetate	PAO1_Acetate	PAO1_Glycerol	PAO1_Acetate_4	MOPS_Glycerol_Acetate	Pseudomonas_culture_MOPS_Glycerol_Acetate:PAO1_Acetate	wild_type	MOPS	exponential
ERX3558802	2019-10-06 08:53:00	208964	Pseudomonas aeruginosa PAO1	287	1236	208964	Pseudomonas aeruginosa	SINGLE	ILLUMINA	Illumina HiSeq 2000	ERR3559051	ERP117503	PRJEB34578	576061	ERS3775586	SAMEA5972745	ERA2144125	RNA-Seq	cDNA	TRANSCRIPTOMIC	University of Cambridge	0	9150168				NA	PAO1	PAO1	wild type genotype	NC_002516.2	Pseudomonas_culture_MOPS_Glycerol_Acetate	PAO1_Glycerol	PAO1_Glycerol	PAO1_Glycerol_1	MOPS_Glycerol_Acetate	Pseudomonas_culture_MOPS_Glycerol_Acetate:PAO1_Glycerol	wild_type	MOPS	exponential
ERX3558803	2019-10-06 08:53:00	208964	Pseudomonas aeruginosa PAO1	287	1236	208964	Pseudomonas aeruginosa	SINGLE	ILLUMINA	Illumina HiSeq 2000	ERR3559052	ERP117503	PRJEB34578	576061	ERS3775587	SAMEA5972746	ERA2144125	RNA-Seq	cDNA	TRANSCRIPTOMIC	University of Cambridge	0	9150169				NA	PAO1	PAO1	wild type genotype	NC_002516.2	Pseudomonas_culture_MOPS_Glycerol_Acetate	PAO1_Glycerol	PAO1_Glycerol	PAO1_Glycerol_1	MOPS_Glycerol_Acetate	Pseudomonas_culture_MOPS_Glycerol_Acetate:PAO1_Glycerol	wild_type	MOPS	exponential
ERX3558804	2019-10-06 08:53:00	208964	Pseudomonas aeruginosa PAO1	287	1236	208964	Pseudomonas aeruginosa	SINGLE	ILLUMINA	Illumina HiSeq 2000	ERR3559053	ERP117503	PRJEB34578	576061	ERS3775588	SAMEA5972747	ERA2144125	RNA-Seq	cDNA	TRANSCRIPTOMIC	University of Cambridge	0	9150170				NA	PAO1	PAO1	wild type genotype	NC_002516.2	Pseudomonas_culture_MOPS_Glycerol_Acetate	PAO1_Glycerol	PAO1_Glycerol	PAO1_Glycerol_1	MOPS_Glycerol_Acetate	Pseudomonas_culture_MOPS_Glycerol_Acetate:PAO1_Glycerol	wild_type	MOPS	exponential
ERX3558805	2019-10-06 08:53:00	208964	Pseudomonas aeruginosa PAO1	287	1236	208964	Pseudomonas aeruginosa	SINGLE	ILLUMINA	Illumina HiSeq 2000	ERR3559054	ERP117503	PRJEB34578	576061	ERS3775589	SAMEA5972748	ERA2144125	RNA-Seq	cDNA	TRANSCRIPTOMIC	University of Cambridge	0	9150171				NA	PAO1	PAO1	wild type genotype	NC_002516.2	Pseudomonas_culture_MOPS_Glycerol_Acetate	PAO1_Glycerol	PAO1_Glycerol	PAO1_Glycerol_1	MOPS_Glycerol_Acetate	Pseudomonas_culture_MOPS_Glycerol_Acetate:PAO1_Glycerol	wild_type	MOPS	exponential
ERX3593017	2019-12-03 21:11:00	208964	Pseudomonas aeruginosa PAO1	287	1236	208964	Pseudomonas aeruginosa	SINGLE	ILLUMINA	Illumina HiSeq 2000	ERR3597223	ERP117892	PRJEB34916	593477	ERS3887527	SAMEA6087120	ERA2165761	RNA-Seq	RT-PCR	TRANSCRIPTOMIC	University of Cambridge	0	9534031				NA	PAO1	PAO1	wild type genotype	NC_002516.2	Pseudomonas_culture_MOPS_Glycerol_Hypoxia	Gly_Hypoxia	Glycerol_wt	Gly_Hypoxia_1	MOPS_Glycerol_Hypoxia	Pseudomonas_culture_MOPS_Glycerol_Acetate:Gly_Hypoxia	wild_type	MOPS	exponential
ERX3593018	2019-12-03 21:11:00	208964	Pseudomonas aeruginosa PAO1	287	1236	208964	Pseudomonas aeruginosa	SINGLE	ILLUMINA	Illumina HiSeq 2000	ERR3597224	ERP117892	PRJEB34916	593477	ERS3887528	SAMEA6087121	ERA2165761	RNA-Seq	RT-PCR	TRANSCRIPTOMIC	University of Cambridge	0	9534032				NA	PAO1	PAO1	wild type genotype	NC_002516.2	Pseudomonas_culture_MOPS_Glycerol_Hypoxia	Gly_Hypoxia	Glycerol_wt	Gly_Hypoxia_2	MOPS_Glycerol_Hypoxia	Pseudomonas_culture_MOPS_Glycerol_Acetate:Gly_Hypoxia	wild_type	MOPS	exponential
ERX3593020	2019-12-03 21:11:00	208964	Pseudomonas aeruginosa PAO1	287	1236	208964	Pseudomonas aeruginosa	SINGLE	ILLUMINA	Illumina HiSeq 2000	ERR3597226	ERP117892	PRJEB34916	593477	ERS3887530	SAMEA6087123	ERA2165761	RNA-Seq	RT-PCR	TRANSCRIPTOMIC	University of Cambridge	0	9534034				NA	PAO1	PAO1	wild type genotype	NC_002516.2	Pseudomonas_culture_MOPS_Glycerol_Hypoxia	Glycerol_wt	Glycerol_wt	Glycerol_wt	MOPS_Glycerol_Hypoxia	Pseudomonas_culture_MOPS_Glycerol_Acetate:Glycerol_wt	wild_type	MOPS	exponential
ERX3593021	2019-12-03 21:11:00	208964	Pseudomonas aeruginosa PAO1	287	1236	208964	Pseudomonas aeruginosa	SINGLE	ILLUMINA	Illumina HiSeq 2000	ERR3597227	ERP117892	PRJEB34916	593477	ERS3887531	SAMEA6087124	ERA2165761	RNA-Seq	RT-PCR	TRANSCRIPTOMIC	University of Cambridge	0	9534035				NA	PAO1	PAO1	wild type genotype	NC_002516.2	Pseudomonas_culture_MOPS_Glycerol_Hypoxia	Glycerol_wt	Glycerol_wt	Glycerol_wt	MOPS_Glycerol_Hypoxia	Pseudomonas_culture_MOPS_Glycerol_Acetate:Glycerol_wt	wild_type	MOPS	exponential
ERX3593022	2019-12-03 21:11:00	208964	Pseudomonas aeruginosa PAO1	287	1236	208964	Pseudomonas aeruginosa	SINGLE	ILLUMINA	Illumina HiSeq 2000	ERR3597228	ERP117892	PRJEB34916	593477	ERS3887532	SAMEA6087125	ERA2165761	RNA-Seq	RT-PCR	TRANSCRIPTOMIC	University of Cambridge	0	9534036				NA	PAO1	PAO1	wild type genotype	NC_002516.2	Pseudomonas_culture_MOPS_Glycerol_Hypoxia	Glycerol_wt	Glycerol_wt	Glycerol_wt	MOPS_Glycerol_Hypoxia	Pseudomonas_culture_MOPS_Glycerol_Acetate:Glycerol_wt	wild_type	MOPS	exponential
SRX1156127	2016-08-17 22:45:00	208964	Pseudomonas aeruginosa PAO1	287	1236	208964	Pseudomonas aeruginosa	PAIRED	ILLUMINA	Illumina HiSeq 2500	SRR2170936	SRP062516	PRJNA293013	293013	SRS1038085	SAMN03995936	SRA289493	RNA-Seq	Hybrid Selection	TRANSCRIPTOMIC	Singapore Centre for Environmental Life Sciences Engineering	0	1681154				NA	PAO1	PAO1	wild type	NC_002516.2	Pseudomonas_culture_Cisplatin_Bile	PAO1_untreated	PAO1_untreated	PAO1_untreated	Cisplatin_Bile	Pseudomonas_culture_Cisplatin_Bile:PAO1_untreated	wild_type	ABTGC	early-stationary
SRX1156135	2016-08-17 22:45:00	208964	Pseudomonas aeruginosa PAO1	287	1236	208964	Pseudomonas aeruginosa	PAIRED	ILLUMINA	Illumina HiSeq 2500	SRR2170937	SRP062516	PRJNA293013	293013	SRS1038085	SAMN03995936	SRA289493	RNA-Seq	Hybrid Selection	TRANSCRIPTOMIC	Singapore Centre for Environmental Life Sciences Engineering	0	1681162				NA	PAO1	PAO1	wild type	NC_002516.2	Pseudomonas_culture_Cisplatin_Bile	PAO1_untreated	PAO1_untreated	PAO1_untreated	Cisplatin_Bile	Pseudomonas_culture_Cisplatin_Bile:PAO1_untreated	wild_type	ABTGC	early-stationary
SRX1156136	2016-08-17 22:45:00	208964	Pseudomonas aeruginosa PAO1	287	1236	208964	Pseudomonas aeruginosa	PAIRED	ILLUMINA	Illumina HiSeq 2000	SRR2170938	SRP062516	PRJNA293013	293013	SRS1038089	SAMN03995937	SRA289493	RNA-Seq	Hybrid Selection	TRANSCRIPTOMIC	Singapore Centre for Environmental Life Sciences Engineering	0	1681163				NA	PAO1	PAO1	wild type	NC_002516.2	Pseudomonas_culture_Cisplatin_Bile	PAO1_cisplatin	PAO1_untreated	PAO1_cisplatin_1	Cisplatin_Bile	Pseudomonas_culture_Cisplatin_Bile:PAO1_cisplatin	wild_type	ABTGC	early-stationary
SRX1156137	2016-08-17 22:45:00	208964	Pseudomonas aeruginosa PAO1	287	1236	208964	Pseudomonas aeruginosa	PAIRED	ILLUMINA	Illumina HiSeq 2500	SRR2170940	SRP062516	PRJNA293013	293013	SRS1038089	SAMN03995937	SRA289493	RNA-Seq	Hybrid Selection	TRANSCRIPTOMIC	Singapore Centre for Environmental Life Sciences Engineering	0	1681164				NA	PAO1	PAO1	wild type	NC_002516.2	Pseudomonas_culture_Cisplatin_Bile	PAO1_cisplatin	PAO1_untreated	PAO1_cisplatin_2	Cisplatin_Bile	Pseudomonas_culture_Cisplatin_Bile:PAO1_cisplatin	wild_type	ABTGC	early-stationary
SRX1156138	2016-08-17 22:45:00	208964	Pseudomonas aeruginosa PAO1	287	1236	208964	Pseudomonas aeruginosa	PAIRED	ILLUMINA	Illumina HiSeq 2500	SRR2170941	SRP062516	PRJNA293013	293013	SRS1038090	SAMN03995938	SRA289493	RNA-Seq	Hybrid Selection	TRANSCRIPTOMIC	Singapore Centre for Environmental Life Sciences Engineering	0	1681165				NA	PAO1	PAO1	wild type	NC_002516.2	Pseudomonas_culture_Cisplatin_Bile	PAO1_bile	PAO1_untreated	PAO1_bile_1	Cisplatin_Bile	Pseudomonas_culture_Cisplatin_Bile:PAO1_bile	wild_type	ABTGC	early-stationary
SRX1156140	2016-08-17 22:45:00	208964	Pseudomonas aeruginosa PAO1	287	1236	208964	Pseudomonas aeruginosa	PAIRED	ILLUMINA	Illumina HiSeq 2500	SRR2170942	SRP062516	PRJNA293013	293013	SRS1038090	SAMN03995938	SRA289493	RNA-Seq	Hybrid Selection	TRANSCRIPTOMIC	Singapore Centre for Environmental Life Sciences Engineering	0	1681167				NA	PAO1	PAO1	wild type	NC_002516.2	Pseudomonas_culture_Cisplatin_Bile	PAO1_bile	PAO1_untreated	PAO1_bile_2	Cisplatin_Bile	Pseudomonas_culture_Cisplatin_Bile:PAO1_bile	wild_type	ABTGC	early-stationary
SRX1411278	2016-11-04	208964	Pseudomonas aeruginosa PAO1	287	1236	208964	Pseudomonas aeruginosa	PAIRED	ILLUMINA	Illumina HiSeq 2500	SRR2901089	SRP065759	PRJNA300924	300924	SRS1145899	SAMN04230898	SRA309258	RNA-Seq	RANDOM	TRANSCRIPTOMIC	Singapore Centre for Environmental Life Sciences Engineering	0	1999579				NA	PAO1	PAO1	wild type	NC_002516.2	HapZ_SagS_mutants	PA_HapZ_SagS_wt	PA_HapZ_SagS_wt	PAO1_HapZ_wt	HapZ_SagS	HapZ_SagS_mutant:PA_HapZ_SagS_wt	wild_type	LB	early-stationary
SRX1411287	2016-11-04	208964	Pseudomonas aeruginosa PAO1	287	1236	208964	Pseudomonas aeruginosa	PAIRED	ILLUMINA	Illumina HiSeq 2500	SRR2901140	SRP065759	PRJNA300924	300924	SRS1145902	SAMN04230901	SRA309258	RNA-Seq	RANDOM	TRANSCRIPTOMIC	Singapore Centre for Environmental Life Sciences Engineering	0	1999588				NA	PAO1_HapZ+pHapZ	PAO1	HapZ+pHapZ	NC_002516.2	HapZ_SagS_mutants	delHapZp	PA_HapZ_SagS_wt	HapZ_pHapZ_1	HapZ_SagS	HapZ_SagS_mutant:delHapZp	wild_type	LB	early-stationary
SRX1411289	2016-11-04	208964	Pseudomonas aeruginosa PAO1	287	1236	208964	Pseudomonas aeruginosa	PAIRED	ILLUMINA	Illumina HiSeq 2500	SRR2901301	SRP065759	PRJNA300924	300924	SRS1145902	SAMN04230901	SRA309258	RNA-Seq	RANDOM	TRANSCRIPTOMIC	Singapore Centre for Environmental Life Sciences Engineering	0	1999590				NA	PAO1_HapZ+pHapZ	PAO1	HapZ+pHapZ	NC_002516.2	HapZ_SagS_mutants	delHapZp	PA_HapZ_SagS_wt	HapZ_pHapZ_2	HapZ_SagS	HapZ_SagS_mutant:delHapZp	wild_type	LB	early-stationary
SRX1516139	2016-01-08 17:47:00	208964	Pseudomonas aeruginosa PAO1	287	1236	208964	Pseudomonas aeruginosa	PAIRED	ILLUMINA	NextSeq 500	SRR3084458;SRR3084459;SRR3084460;SRR3084461	SRP068065	PRJNA307608	307608	SRS1234843	SAMN04383820	SRA328082	RNA-Seq	cDNA	TRANSCRIPTOMIC	SUNY College of Environmental Science and Forestry	0	2144237	GSE76522	GSM2027500	27303730	27303730	PAO1	PAO1	WT	NC_002516.2	gcsR_mutant	PAO1_rep_wt	PAO1_rep_wt	PAO1_rep_wt	PAO1_ŒîgcsR	gcsR_mutant:PAO1_rep_wt	wild_type	M9	exponential
SRX1516140	2016-01-08 17:47:00	208964	Pseudomonas aeruginosa PAO1	287	1236	208964	Pseudomonas aeruginosa	PAIRED	ILLUMINA	NextSeq 500	SRR3084462;SRR3084463;SRR3084464;SRR3084465	SRP068065	PRJNA307608	307608	SRS1234844	SAMN04383821	SRA328082	RNA-Seq	cDNA	TRANSCRIPTOMIC	SUNY College of Environmental Science and Forestry	0	2144238	GSE76522	GSM2027501	27303730	27303730	PAO1	PAO1	WT	NC_002516.2	gcsR_mutant	PAO1_rep_wt	PAO1_rep_wt	PAO1_rep_wt	PAO1_ŒîgcsR	gcsR_mutant:PAO1_rep_wt	wild_type	M9	exponential
SRX1516141	2016-01-08 17:47:00	287	Pseudomonas aeruginosa	287	1236	287	Pseudomonas aeruginosa	PAIRED	ILLUMINA	NextSeq 500	SRR3084466;SRR3084467;SRR3084468;SRR3084469	SRP068065	PRJNA307608	307608	SRS1234841	SAMN04383822	SRA328082	RNA-Seq	cDNA	TRANSCRIPTOMIC	SUNY College of Environmental Science and Forestry	0	2144239	GSE76522	GSM2027502	27303730	27303730	deltagcsR PAO1	PAO1	deltagcsR	NC_002516.2	gcsR_mutant	GcsR_rep	PAO1_rep_wt	GcsR_rep1	PAO1_ŒîgcsR	gcsR_mutant:GcsR_rep	wild_type	M9	exponential
SRX1516142	2016-01-08 17:47:00	287	Pseudomonas aeruginosa	287	1236	287	Pseudomonas aeruginosa	PAIRED	ILLUMINA	NextSeq 500	SRR3084470;SRR3084471;SRR3084472;SRR3084473	SRP068065	PRJNA307608	307608	SRS1234842	SAMN04383823	SRA328082	RNA-Seq	cDNA	TRANSCRIPTOMIC	SUNY College of Environmental Science and Forestry	0	2144240	GSE76522	GSM2027503	27303730	27303730	deltagcsR PAO2	PAO1	deltagcsR	NC_002516.2	gcsR_mutant	GcsR_rep	PAO1_rep_wt	GcsR_rep2	PAO1_ŒîgcsR	gcsR_mutant:GcsR_rep	wild_type	M9	exponential
SRX1737662	2016-08-15	287	Pseudomonas aeruginosa	287	1236	287	Pseudomonas aeruginosa	PAIRED	ILLUMINA	Illumina HiSeq 2500	SRR3468929	SRP074218	PRJNA320165	320165	SRS1418181	SAMN04922440	SRA422311	RNA-Seq	Hybrid Selection	TRANSCRIPTOMIC	Singapore Centre for Environmental Life Sciences Engineering	0	2492153				NA	PAO1 _wspFpelApslBCD	PAO1	wspFpelApslBCD	NC_002516.2	Doxorubicin_treatment	PAO1 _wspFpelApslBCD_Doxorubicin	PAO1 _wspFpelApslBCD_wt	PAO1 _wspFpelApslBCD_Doxorubicin_1	PAO1_wspFpelApslBCD_KO	Doxorubicin_treatment:PAO1 _wspFpelApslBCD_Doxorubicin	wild_type	NA	NA
SRX1737664	2016-08-15	287	Pseudomonas aeruginosa	287	1236	287	Pseudomonas aeruginosa	PAIRED	ILLUMINA	Illumina HiSeq 2500	SRR3468931	SRP074218	PRJNA320165	320165	SRS1418181	SAMN04922440	SRA422311	RNA-Seq	Hybrid Selection	TRANSCRIPTOMIC	Singapore Centre for Environmental Life Sciences Engineering	0	2492155				NA	PAO1 _wspFpelApslBCD	PAO1	wspFpelApslBCD	NC_002516.2	Doxorubicin_treatment	PAO1 _wspFpelApslBCD_Doxorubicin	PAO1 _wspFpelApslBCD_wt	PAO1 _wspFpelApslBCD_Doxorubicin_2	PAO1_wspFpelApslBCD_KO	Doxorubicin_treatment:PAO1 _wspFpelApslBCD_Doxorubicin	wild_type	NA	NA
SRX1737665	2016-08-15	287	Pseudomonas aeruginosa	287	1236	287	Pseudomonas aeruginosa	PAIRED	ILLUMINA	Illumina HiSeq 2500	SRR3468932	SRP074218	PRJNA320165	320165	SRS1418181	SAMN04922440	SRA422311	RNA-Seq	Hybrid Selection	TRANSCRIPTOMIC	Singapore Centre for Environmental Life Sciences Engineering	0	2492156				NA	PAO1 _wspFpelApslBCD	PAO1	wspFpelApslBCD	NC_002516.2	Doxorubicin_treatment	PAO1 _wspFpelApslBCD_Doxorubicin	PAO1 _wspFpelApslBCD_wt	PAO1 _wspFpelApslBCD_Doxorubicin_3	PAO1_wspFpelApslBCD_KO	Doxorubicin_treatment:PAO1 _wspFpelApslBCD_Doxorubicin	wild_type	NA	NA
SRX1737667	2016-08-15	287	Pseudomonas aeruginosa	287	1236	287	Pseudomonas aeruginosa	PAIRED	ILLUMINA	Illumina HiSeq 2500	SRR3468968	SRP074218	PRJNA320165	320165	SRS1418182	SAMN04922441	SRA422311	RNA-Seq	Hybrid Selection	TRANSCRIPTOMIC	Singapore Centre for Environmental Life Sciences Engineering	0	2492158				NA	PAO1 _wspFpelApslBCD	PAO1	wspFpelApslBCD	NC_002516.2	Doxorubicin_treatment	PAO1 _wspFpelApslBCD_wt	PAO1 _wspFpelApslBCD_wt	PAO1 _wspFpelApslBCD_wt	PAO1_wspFpelApslBCD_KO	Doxorubicin_treatment:PAO1 _wspFpelApslBCD_wt	wild_type	NA	NA
SRX1737668	2016-08-15	287	Pseudomonas aeruginosa	287	1236	287	Pseudomonas aeruginosa	PAIRED	ILLUMINA	Illumina HiSeq 2500	SRR3468934	SRP074218	PRJNA320165	320165	SRS1418182	SAMN04922441	SRA422311	RNA-Seq	Hybrid Selection	TRANSCRIPTOMIC	Singapore Centre for Environmental Life Sciences Engineering	0	2492159				NA	PAO1 _wspFpelApslBCD	PAO1	wspFpelApslBCD	NC_002516.2	Doxorubicin_treatment	PAO1 _wspFpelApslBCD_wt	PAO1 _wspFpelApslBCD_wt	PAO1 _wspFpelApslBCD_wt	PAO1_wspFpelApslBCD_KO	Doxorubicin_treatment:PAO1 _wspFpelApslBCD_wt	wild_type	NA	NA
SRX1737670	2016-08-15	287	Pseudomonas aeruginosa	287	1236	287	Pseudomonas aeruginosa	PAIRED	ILLUMINA	Illumina HiSeq 2500	SRR3468974	SRP074218	PRJNA320165	320165	SRS1418182	SAMN04922441	SRA422311	RNA-Seq	Hybrid Selection	TRANSCRIPTOMIC	Singapore Centre for Environmental Life Sciences Engineering	0	2492161				NA	PAO1 _wspFpelApslBCD	PAO1	wspFpelApslBCD	NC_002516.2	Doxorubicin_treatment	PAO1 _wspFpelApslBCD_wt	PAO1 _wspFpelApslBCD_wt	PAO1 _wspFpelApslBCD_wt	PAO1_wspFpelApslBCD_KO	Doxorubicin_treatment:PAO1 _wspFpelApslBCD_wt	wild_type	NA	NA
SRX2255950	2016-10-26 08:31:00	208964	Pseudomonas aeruginosa PAO1	287	1236	208964	Pseudomonas aeruginosa	PAIRED	ILLUMINA	Illumina MiSeq	SRR4436847	SRP091907	PRJNA349811	349811	SRS1755299	SAMN05933146	SRA486144	RNA-Seq	RANDOM	TRANSCRIPTOMIC	Wellesley College	0	3311127				NA	PAO1	PAO1	wild type	NC_002516.2	sRNA_PrrF1_proximity_ligation	PrrF1_overexpression	PrrF1PrrF2_deletion_wt	PrrF1_overexpression	sRNA_proximity_ligation	sRNA_PrrF1_proximity_ligation:PrrF1_overexpression	wild_type	NA	NA
SRX2255951	2016-10-26 08:35:00	208964	Pseudomonas aeruginosa PAO1	287	1236	208964	Pseudomonas aeruginosa	PAIRED	ILLUMINA	Illumina MiSeq	SRR4436848	SRP091907	PRJNA349811	349811	SRS1755300	SAMN05933145	SRA486144	RNA-Seq	RANDOM	TRANSCRIPTOMIC	Wellesley College	0	3311128				NA	PAO1	PAO1	wild type	NC_002516.2	sRNA_PrrF1_proximity_ligation	PrrF1_overexpression	PrrF1PrrF2_deletion_wt	PrrF1_overexpression	sRNA_proximity_ligation	sRNA_PrrF1_proximity_ligation:PrrF1_overexpression	wild_type	NA	NA
SRX2255954	2016-10-26 08:31:00	208964	Pseudomonas aeruginosa PAO1	287	1236	208964	Pseudomonas aeruginosa	PAIRED	ILLUMINA	Illumina MiSeq	SRR4436851	SRP091907	PRJNA349811	349811	SRS1755302	SAMN05933144	SRA486144	RNA-Seq	RANDOM	TRANSCRIPTOMIC	Wellesley College	0	3311131				NA	PAO1	PAO1	wild type	NC_002516.2	sRNA_PrrF1_proximity_ligation	PrrF1PrrF2_deletion_wt	PrrF1PrrF2_deletion_wt	PrrF1PrrF2_deletion_wt	sRNA_proximity_ligation	sRNA_PrrF1_proximity_ligation:PrrF1PrrF2_deletion_wt	wild_type	NA	NA
SRX2255955	2016-10-26 08:31:00	208964	Pseudomonas aeruginosa PAO1	287	1236	208964	Pseudomonas aeruginosa	PAIRED	ILLUMINA	Illumina MiSeq	SRR4436852	SRP091907	PRJNA349811	349811	SRS1755303	SAMN05933143	SRA486144	RNA-Seq	RANDOM	TRANSCRIPTOMIC	Wellesley College	0	3311132				NA	PAO1	PAO1	wild type	NC_002516.2	sRNA_PrrF1_proximity_ligation	PrrF1PrrF2_deletion_wt	PrrF1PrrF2_deletion_wt	PrrF1PrrF2_deletion_wt	sRNA_proximity_ligation	sRNA_PrrF1_proximity_ligation:PrrF1PrrF2_deletion_wt	wild_type	NA	NA
SRX2520351	2018-05-01 17:26:00	287	Pseudomonas aeruginosa	287	1236	287	Pseudomonas aeruginosa	PAIRED	ILLUMINA	Illumina MiSeq	SRR5206458	SRP097886	PRJNA368955	368955	SRS1942059	SAMN06274082	SRA531669	RNA-Seq	cDNA	TRANSCRIPTOMIC	University of Nottingham	0	3648230	GSE94113	GSM2469408	29718466	29718466	PAO1-L	PAO1	wild type	NC_002516.2	Riboregulatory_protein_RsmN	Prelim_Total_Lib_wt	Prelim_Total_Lib_wt	Prelim_Total_Lib_wt	PA_RsmN	Riboregulatory_protein_RsmN:Prelim_Total_Lib_wt	wild_type	LB	NA
SRX2520352	2018-05-01 17:26:00	287	Pseudomonas aeruginosa	287	1236	287	Pseudomonas aeruginosa	PAIRED	ILLUMINA	Illumina MiSeq	SRR5206459	SRP097886	PRJNA368955	368955	SRS1942060	SAMN06274092	SRA531669	RNA-Seq	cDNA	TRANSCRIPTOMIC	University of Nottingham	0	3648231	GSE94113	GSM2469409	29718466	29718466	PAO1-L	PAO1	wild type	NC_002516.2	Riboregulatory_protein_RsmN	Prelim_Total_Lib_wt	Prelim_Total_Lib_wt	Prelim_Total_Lib_wt	PA_RsmN	Riboregulatory_protein_RsmN:Prelim_Total_Lib_wt	wild_type	LB	NA
SRX2520353	2018-05-01 17:26:00	287	Pseudomonas aeruginosa	287	1236	287	Pseudomonas aeruginosa	PAIRED	ILLUMINA	Illumina MiSeq	SRR5206460	SRP097886	PRJNA368955	368955	SRS1942061	SAMN06274091	SRA531669	RNA-Seq	cDNA	TRANSCRIPTOMIC	University of Nottingham	0	3648232	GSE94113	GSM2469410	29718466	29718466	PAO1-L	PAO1	wild type	NC_002516.2	Riboregulatory_protein_RsmN	Prelim_RsmN_Lib	Prelim_Total_Lib_wt	Prelim_RsmN_Lib1	PA_RsmN	Riboregulatory_protein_RsmN:Prelim_RsmN_Lib	wild_type	LB	NA
SRX2520354	2018-05-01 17:26:00	287	Pseudomonas aeruginosa	287	1236	287	Pseudomonas aeruginosa	PAIRED	ILLUMINA	Illumina MiSeq	SRR5206461	SRP097886	PRJNA368955	368955	SRS1942062	SAMN06274090	SRA531669	RNA-Seq	cDNA	TRANSCRIPTOMIC	University of Nottingham	0	3648233	GSE94113	GSM2469411	29718466	29718466	PAO1-L	PAO1	wild type	NC_002516.2	Riboregulatory_protein_RsmN	Prelim_RsmN_Lib	Prelim_Total_Lib_wt	Prelim_RsmN_Lib2	PA_RsmN	Riboregulatory_protein_RsmN:Prelim_RsmN_Lib	wild_type	LB	NA
SRX2520355	2018-05-01 17:26:00	287	Pseudomonas aeruginosa	287	1236	287	Pseudomonas aeruginosa	SINGLE	ILLUMINA	Illumina MiSeq	SRR5206462	SRP097886	PRJNA368955	368955	SRS1942063	SAMN06274089	SRA531669	RNA-Seq	cDNA	TRANSCRIPTOMIC	University of Nottingham	0	3648234	GSE94113	GSM2469412	29718466	29718466	PAO1-L	PAO1	wild type	NC_002516.2	Riboregulatory_protein_RsmN	Prelim_Total_Lib_wt	Prelim_Total_Lib_wt	Prelim_Total_Lib_wt	PA_RsmN	Riboregulatory_protein_RsmN:Prelim_Total_Lib_wt	wild_type	LB	NA
SRX2520356	2018-05-01 17:26:00	287	Pseudomonas aeruginosa	287	1236	287	Pseudomonas aeruginosa	SINGLE	ILLUMINA	Illumina MiSeq	SRR5206463	SRP097886	PRJNA368955	368955	SRS1942064	SAMN06274088	SRA531669	RNA-Seq	cDNA	TRANSCRIPTOMIC	University of Nottingham	0	3648235	GSE94113	GSM2469413	29718466	29718466	PAO1-L	PAO1	wild type	NC_002516.2	Riboregulatory_protein_RsmN	Prelim_Total_Lib_wt	Prelim_Total_Lib_wt	Prelim_Total_Lib_wt	PA_RsmN	Riboregulatory_protein_RsmN:Prelim_Total_Lib_wt	wild_type	LB	NA
SRX2520357	2018-05-01 17:26:00	287	Pseudomonas aeruginosa	287	1236	287	Pseudomonas aeruginosa	SINGLE	ILLUMINA	Illumina MiSeq	SRR5206464	SRP097886	PRJNA368955	368955	SRS1942065	SAMN06274087	SRA531669	RNA-Seq	cDNA	TRANSCRIPTOMIC	University of Nottingham	0	3648236	GSE94113	GSM2469414	29718466	29718466	PAO1-L	PAO1	wild type	NC_002516.2	Riboregulatory_protein_RsmN	Prelim_Total_Lib_wt	Prelim_Total_Lib_wt	Prelim_Total_Lib_wt	PA_RsmN	Riboregulatory_protein_RsmN:Prelim_Total_Lib_wt	wild_type	LB	NA
SRX2520358	2018-05-01 17:26:00	287	Pseudomonas aeruginosa	287	1236	287	Pseudomonas aeruginosa	SINGLE	ILLUMINA	Illumina MiSeq	SRR5206465	SRP097886	PRJNA368955	368955	SRS1942066	SAMN06274085	SRA531669	RNA-Seq	cDNA	TRANSCRIPTOMIC	University of Nottingham	0	3648237	GSE94113	GSM2469415	29718466	29718466	PAO1-L	PAO1	wild type	NC_002516.2	Riboregulatory_protein_RsmN	Final_RsmN_Lib	Prelim_Total_Lib_wt	Final_RsmN_Lib1	PA_RsmN	Riboregulatory_protein_RsmN:Final_RsmN_Lib	wild_type	LB	NA
SRX2520359	2018-05-01 17:26:00	287	Pseudomonas aeruginosa	287	1236	287	Pseudomonas aeruginosa	SINGLE	ILLUMINA	Illumina MiSeq	SRR5206466	SRP097886	PRJNA368955	368955	SRS1942067	SAMN06274084	SRA531669	RNA-Seq	cDNA	TRANSCRIPTOMIC	University of Nottingham	0	3648238	GSE94113	GSM2469416	29718466	29718466	PAO1-L	PAO1	wild type	NC_002516.2	Riboregulatory_protein_RsmN	Final_RsmN_Lib	Prelim_Total_Lib_wt	Final_RsmN_Lib2	PA_RsmN	Riboregulatory_protein_RsmN:Final_RsmN_Lib	wild_type	LB	NA
SRX2520360	2018-05-01 17:26:00	287	Pseudomonas aeruginosa	287	1236	287	Pseudomonas aeruginosa	SINGLE	ILLUMINA	Illumina MiSeq	SRR5206467	SRP097886	PRJNA368955	368955	SRS1942068	SAMN06274083	SRA531669	RNA-Seq	cDNA	TRANSCRIPTOMIC	University of Nottingham	0	3648239	GSE94113	GSM2469417	29718466	29718466	PAO1-L	PAO1	wild type	NC_002516.2	Riboregulatory_protein_RsmN	Final_RsmN_Lib	Prelim_Total_Lib_wt	Final_RsmN_Lib3	PA_RsmN	Riboregulatory_protein_RsmN:Final_RsmN_Lib	wild_type	LB	NA
SRX3169722	2018-01-08 09:41:00	208964	Pseudomonas aeruginosa PAO1	287	1236	208964	Pseudomonas aeruginosa	PAIRED	ILLUMINA	NextSeq 500	SRR6018047	SRP117105	PRJNA402082	402082	SRS2499757	SAMN07617977	SRA606277	RNA-Seq	cDNA	TRANSCRIPTOMIC	EstaciÔøΩn Experimental del ZaidÔøΩn	0	4471276	GSE103620	GSM2776751		NA	PAO1	PAO1	wild type	NC_002516.2	Rosmarinic_acid	PAO1-100UMRA	PAO1_DMSO_Control	PAO1-100UMRA-1	Rosmarinic_acid_PA	Rosmarinic_acid:PAO1-100UMRA	wild_type	LB	late-exponential
SRX3169723	2018-01-08 09:41:00	208964	Pseudomonas aeruginosa PAO1	287	1236	208964	Pseudomonas aeruginosa	PAIRED	ILLUMINA	NextSeq 500	SRR6018049	SRP117105	PRJNA402082	402082	SRS2499758	SAMN07617976	SRA606277	RNA-Seq	cDNA	TRANSCRIPTOMIC	EstaciÔøΩn Experimental del ZaidÔøΩn	0	4471277	GSE103620	GSM2776752		NA	PAO1	PAO1	wild type	NC_002516.2	Rosmarinic_acid	PAO1-100UMRA	PAO1_DMSO_Control	PAO1-100UMRA-2	Rosmarinic_acid_PA	Rosmarinic_acid:PAO1-100UMRA	wild_type	LB	late-exponential
SRX3169725	2018-01-08 09:41:00	208964	Pseudomonas aeruginosa PAO1	287	1236	208964	Pseudomonas aeruginosa	PAIRED	ILLUMINA	NextSeq 500	SRR6018053	SRP117105	PRJNA402082	402082	SRS2499761	SAMN07617980	SRA606277	RNA-Seq	cDNA	TRANSCRIPTOMIC	EstaciÔøΩn Experimental del ZaidÔøΩn	0	4471279	GSE103620	GSM2776754		NA	PAO1	PAO1	wild type	NC_002516.2	Rosmarinic_acid	PAO1_DMSO_Control	PAO1_DMSO_Control	PAO1_DMSO_Control	Rosmarinic_acid_PA	Rosmarinic_acid:PAO1_DMSO_Control	wild_type	LB	late-exponential
SRX3169726	2018-01-08 09:41:00	208964	Pseudomonas aeruginosa PAO1	287	1236	208964	Pseudomonas aeruginosa	PAIRED	ILLUMINA	NextSeq 500	SRR6018055	SRP117105	PRJNA402082	402082	SRS2499760	SAMN07617979	SRA606277	RNA-Seq	cDNA	TRANSCRIPTOMIC	EstaciÔøΩn Experimental del ZaidÔøΩn	0	4471280	GSE103620	GSM2776755		NA	PAO1	PAO1	wild type	NC_002516.2	Rosmarinic_acid	PAO1_DMSO_Control	PAO1_DMSO_Control	PAO1_DMSO_Control	Rosmarinic_acid_PA	Rosmarinic_acid:PAO1_DMSO_Control	wild_type	LB	late-exponential
SRX3169728	2018-01-08 09:41:00	208964	Pseudomonas aeruginosa PAO1	287	1236	208964	Pseudomonas aeruginosa	PAIRED	ILLUMINA	NextSeq 500	SRR6018057	SRP117105	PRJNA402082	402082	SRS2499764	SAMN07617978	SRA606277	RNA-Seq	cDNA	TRANSCRIPTOMIC	EstaciÔøΩn Experimental del ZaidÔøΩn	0	4471282	GSE103620	GSM2776756		NA	PAO1	PAO1	wild type	NC_002516.2	Rosmarinic_acid	PAO1_DMSO_Control	PAO1_DMSO_Control	PAO1_DMSO_Control	Rosmarinic_acid_PA	Rosmarinic_acid:PAO1_DMSO_Control	wild_type	LB	late-exponential
SRX3324112	2018-03-07 16:06:00	208964	Pseudomonas aeruginosa PAO1	287	1236	208964	Pseudomonas aeruginosa	SINGLE	ILLUMINA	NextSeq 500	SRR6215441	SRP121405	PRJNA415714	415714	SRS2628223	SAMN07832835	SRA624340	RNA-Seq	cDNA	TRANSCRIPTOMIC	Genome Institute of Singapore	0	4652849	GSE106133	GSM2830243	29599443	29599443	PAO1	PAO1	wild type	NC_002516.2	natural_RNA_aptamers	PA_Water_rep_wt	PA_Water_rep_wt	PA_Water_rep_wt	natural_RNA_aptamers	natural_RNA_aptamers:PA_Water_rep_wt	wild_type	LB	exponential
SRX3324113	2018-03-07 16:06:00	208964	Pseudomonas aeruginosa PAO1	287	1236	208964	Pseudomonas aeruginosa	SINGLE	ILLUMINA	NextSeq 500	SRR6215442	SRP121405	PRJNA415714	415714	SRS2628222	SAMN07832846	SRA624340	RNA-Seq	cDNA	TRANSCRIPTOMIC	Genome Institute of Singapore	0	4652850	GSE106133	GSM2830244	29599443	29599443	PAO1	PAO1	wild type	NC_002516.2	natural_RNA_aptamers	PA_Water_rep_wt	PA_Water_rep_wt	PA_Water_rep_wt	natural_RNA_aptamers	natural_RNA_aptamers:PA_Water_rep_wt	wild_type	LB	exponential
SRX3324116	2018-03-07 16:06:00	208964	Pseudomonas aeruginosa PAO1	287	1236	208964	Pseudomonas aeruginosa	SINGLE	ILLUMINA	NextSeq 500	SRR6215445	SRP121405	PRJNA415714	415714	SRS2628226	SAMN07832849	SRA624340	RNA-Seq	cDNA	TRANSCRIPTOMIC	Genome Institute of Singapore	0	4652853	GSE106133	GSM2830247	29599443	29599443	PAO1	PAO1	wild type	NC_002516.2	natural_RNA_aptamers	PA_FMN_rep	PA_Water_rep_wt	PA_FMN_rep1	natural_RNA_aptamers	natural_RNA_aptamers:PA_FMN_rep	wild_type	LB	exponential
SRX3324117	2018-03-07 16:06:00	208964	Pseudomonas aeruginosa PAO1	287	1236	208964	Pseudomonas aeruginosa	SINGLE	ILLUMINA	NextSeq 500	SRR6215446	SRP121405	PRJNA415714	415714	SRS2628227	SAMN07832850	SRA624340	RNA-Seq	cDNA	TRANSCRIPTOMIC	Genome Institute of Singapore	0	4652854	GSE106133	GSM2830248	29599443	29599443	PAO1	PAO1	wild type	NC_002516.2	natural_RNA_aptamers	PA_FMN_rep	PA_Water_rep_wt	PA_FMN_rep2	natural_RNA_aptamers	natural_RNA_aptamers:PA_FMN_rep	wild_type	LB	exponential
SRX3763712	2019-05-31 00:23:00	208964	Pseudomonas aeruginosa PAO1	287	1236	208964	Pseudomonas aeruginosa	PAIRED	ILLUMINA	Illumina MiSeq	SRR6805031	SRP133916	PRJNA436889	436889	SRS3018641	SAMN08634661	SRA664012	RNA-Seq	RANDOM	TRANSCRIPTOMIC	Nanyang Technological University	0	5188693				NA	PAO1	PAO1	wild type	NC_002516.2	cysB_mutant	PAO1HH_wt	PAO1HH_wt	PAO1HH_wt	PA_cysB	cysB_mutant:PAO1HH_wt	wild_type	NA	NA
SRX3763714	2019-05-31 00:23:00	208964	Pseudomonas aeruginosa PAO1	287	1236	208964	Pseudomonas aeruginosa	PAIRED	ILLUMINA	Illumina MiSeq	SRR6805029	SRP133916	PRJNA436889	436889	SRS3018641	SAMN08634661	SRA664012	RNA-Seq	RANDOM	TRANSCRIPTOMIC	Nanyang Technological University	0	5188695				NA	PAO1	PAO1	wild type	NC_002516.2	cysB_mutant	PAO1HH_wt	PAO1HH_wt	PAO1HH_wt	PA_cysB	cysB_mutant:PAO1HH_wt	wild_type	NA	NA
SRX3763715	2019-05-31 00:23:00	208964	Pseudomonas aeruginosa PAO1	287	1236	208964	Pseudomonas aeruginosa	PAIRED	ILLUMINA	Illumina MiSeq	SRR6805028	SRP133916	PRJNA436889	436889	SRS3018642	SAMN08634662	SRA664012	RNA-Seq	RANDOM	TRANSCRIPTOMIC	Nanyang Technological University	0	5188696				NA	PAO1_cysB	PAO1	cysB mutant	NC_002516.2	cysB_mutant	cysBHH	PAO1HH_wt	cysBHH_1	PA_cysB	cysB_mutant:cysBHH	wild_type	NA	NA
SRX3763716	2019-05-31 00:23:00	208964	Pseudomonas aeruginosa PAO1	287	1236	208964	Pseudomonas aeruginosa	PAIRED	ILLUMINA	Illumina MiSeq	SRR6805027	SRP133916	PRJNA436889	436889	SRS3018642	SAMN08634662	SRA664012	RNA-Seq	RANDOM	TRANSCRIPTOMIC	Nanyang Technological University	0	5188697				NA	PAO1_cysB	PAO1	cysB mutant	NC_002516.2	cysB_mutant	cysBHH	PAO1HH_wt	cysBHH_2	PA_cysB	cysB_mutant:cysBHH	wild_type	NA	NA
SRX3763717	2019-05-31 00:23:00	208964	Pseudomonas aeruginosa PAO1	287	1236	208964	Pseudomonas aeruginosa	PAIRED	ILLUMINA	Illumina MiSeq	SRR6805026	SRP133916	PRJNA436889	436889	SRS3018642	SAMN08634662	SRA664012	RNA-Seq	RANDOM	TRANSCRIPTOMIC	Nanyang Technological University	0	5188698				NA	PAO1_cysB	PAO1	cysB mutant	NC_002516.2	cysB_mutant	cysBHH	PAO1HH_wt	cysBHH_3	PA_cysB	cysB_mutant:cysBHH	wild_type	NA	NA
SRX4342817	2019-08-02 12:28:00	208964	Pseudomonas aeruginosa PAO1	287	1236	208964	Pseudomonas aeruginosa	SINGLE	ILLUMINA	Illumina MiSeq	SRR7473185	SRP152215	PRJNA479815	479815	SRS3503395	SAMN09604813	SRA733828	RNA-Seq	unspecified	TRANSCRIPTOMIC	National Research Council (CNR)	0	5898513			30442901	30442901	PAO1	PAO1	wild type	NC_002516.2	Glucose_uptake_defective_mutants	PAO1_glu_wt	PAO1_glu_wt	PAO1_glu_wt	PA_glucose_uptake	Glucose_uptake_defective_mutants:PAO1_glu_wt	wild_type	M9	exponential
SRX4342818	2019-08-02 12:28:00	208964	Pseudomonas aeruginosa PAO1	287	1236	208964	Pseudomonas aeruginosa	SINGLE	ILLUMINA	Illumina MiSeq	SRR7473184	SRP152215	PRJNA479815	479815	SRS3503396	SAMN09604814	SRA733828	RNA-Seq	unspecified	TRANSCRIPTOMIC	National Research Council (CNR)	0	5898514			30442901	30442901	PAO1	PAO1	wild type	NC_002516.2	Glucose_uptake_defective_mutants	PAO1_glu_wt	PAO1_glu_wt	PAO1_glu_wt	PA_glucose_uptake	Glucose_uptake_defective_mutants:PAO1_glu_wt	wild_type	M9	exponential
SRX4342819	2019-08-02 12:28:00	208964	Pseudomonas aeruginosa PAO1	287	1236	208964	Pseudomonas aeruginosa	SINGLE	ILLUMINA	Illumina MiSeq	SRR7473183	SRP152215	PRJNA479815	479815	SRS3503397	SAMN09604815	SRA733828	RNA-Seq	unspecified	TRANSCRIPTOMIC	National Research Council (CNR)	0	5898515			30442901	30442901	PAO1	PAO1	wild type	NC_002516.2	Glucose_uptake_defective_mutants	PAO1_delglucose_60min	PAO1_glu_wt	PAO!_delglucose_60min_1	PA_glucose_uptake	Glucose_uptake_defective_mutants:PAO!_delglucose_60min	wild_type	M9	exponential
SRX4342820	2019-08-02 12:28:00	208964	Pseudomonas aeruginosa PAO1	287	1236	208964	Pseudomonas aeruginosa	SINGLE	ILLUMINA	Illumina MiSeq	SRR7473182	SRP152215	PRJNA479815	479815	SRS3503395	SAMN09604813	SRA733828	RNA-Seq	unspecified	TRANSCRIPTOMIC	National Research Council (CNR)	0	5898516			30442901	30442901	PAO1	PAO1	wild type	NC_002516.2	Glucose_uptake_defective_mutants	PAO1_glu_wt	PAO1_glu_wt	PAO1_glu_wt	PA_glucose_uptake	Glucose_uptake_defective_mutants:PAO1_glu_wt	wild_type	M9	exponential
SRX4342821	2019-08-02 12:28:00	208964	Pseudomonas aeruginosa PAO1	287	1236	208964	Pseudomonas aeruginosa	SINGLE	ILLUMINA	Illumina MiSeq	SRR7473181	SRP152215	PRJNA479815	479815	SRS3503396	SAMN09604814	SRA733828	RNA-Seq	unspecified	TRANSCRIPTOMIC	National Research Council (CNR)	0	5898517			30442901	30442901	PAO1	PAO1	wild type	NC_002516.2	Glucose_uptake_defective_mutants	PAO1_glu_wt	PAO1_glu_wt	PAO1_glu_wt	PA_glucose_uptake	Glucose_uptake_defective_mutants:PAO1_glu_wt	wild_type	M9	exponential
SRX4342822	2019-08-02 12:28:00	208964	Pseudomonas aeruginosa PAO1	287	1236	208964	Pseudomonas aeruginosa	SINGLE	ILLUMINA	Illumina MiSeq	SRR7473180	SRP152215	PRJNA479815	479815	SRS3503397	SAMN09604815	SRA733828	RNA-Seq	unspecified	TRANSCRIPTOMIC	National Research Council (CNR)	0	5898518			30442901	30442901	PAO1	PAO1	wild type	NC_002516.2	Glucose_uptake_defective_mutants	PAO!_delglucose_60min	PAO1_glu_wt	PAO!_delglucose_60min_2	PA_glucose_uptake	Glucose_uptake_defective_mutants:PAO!_delglucose_60min	wild_type	M9	exponential
SRX4579961	2018-09-25 18:09:00	208964	Pseudomonas aeruginosa PAO1	287	1236	208964	Pseudomonas aeruginosa	PAIRED	ILLUMINA	Illumina HiSeq 2000	SRR7723449	SRP158426	PRJNA486815	486815	SRS3694314	SAMN09865656	SRA761041	RNA-Seq	cDNA	TRANSCRIPTOMIC	National Research Council (CNR)	0	6191945	GSE118801	GSM3347985	30666240	30666240	PAO1	PAO1	wild type	NC_002516.2	Diallyl_disulphide_treatment	PAO1_ctrl_wt	PAO1_ctrl_wt	PAO1_ctrl_wt	Diallyl_disulphide_PA	Diallyl_disulphide_treatment:PAO1_ctrl_wt	wild_type	LB	exponential
SRX4579962	2018-09-25 18:09:00	208964	Pseudomonas aeruginosa PAO1	287	1236	208964	Pseudomonas aeruginosa	PAIRED	ILLUMINA	Illumina HiSeq 2000	SRR7723450	SRP158426	PRJNA486815	486815	SRS3694291	SAMN09865655	SRA761041	RNA-Seq	cDNA	TRANSCRIPTOMIC	National Research Council (CNR)	0	6191946	GSE118801	GSM3347986	30666240	30666240	PAO1	PAO1	wild type	NC_002516.2	Diallyl_disulphide_treatment	PAO1_ctrl_wt	PAO1_ctrl_wt	PAO1_ctrl_wt	Diallyl_disulphide_PA	Diallyl_disulphide_treatment:PAO1_ctrl_wt	wild_type	LB	exponential
SRX4579963	2018-09-25 18:09:00	208964	Pseudomonas aeruginosa PAO1	287	1236	208964	Pseudomonas aeruginosa	PAIRED	ILLUMINA	Illumina HiSeq 2000	SRR7723451	SRP158426	PRJNA486815	486815	SRS3694294	SAMN09865667	SRA761041	RNA-Seq	cDNA	TRANSCRIPTOMIC	National Research Council (CNR)	0	6191947	GSE118801	GSM3347987	30666240	30666240	PAO1	PAO1	wild type	NC_002516.2	Diallyl_disulphide_treatment	PAO1_ctrl_wt	PAO1_ctrl_wt	PAO1_ctrl_wt	Diallyl_disulphide_PA	Diallyl_disulphide_treatment:PAO1_ctrl_wt	wild_type	LB	exponential
SRX4579964	2018-09-25 18:09:00	208964	Pseudomonas aeruginosa PAO1	287	1236	208964	Pseudomonas aeruginosa	PAIRED	ILLUMINA	Illumina HiSeq 2000	SRR7723452	SRP158426	PRJNA486815	486815	SRS3694319	SAMN09865654	SRA761041	RNA-Seq	cDNA	TRANSCRIPTOMIC	National Research Council (CNR)	0	6191948	GSE118801	GSM3347988	30666240	30666240	PAO1	PAO1	wild type	NC_002516.2	Diallyl_disulphide_treatment	PAO1_DDS	PAO1_ctrl_wt	PAO1_DDS_1	Diallyl_disulphide_PA	Diallyl_disulphide_treatment:PAO1_DDS	wild_type	LB	exponential
SRX4579965	2018-09-25 18:09:00	208964	Pseudomonas aeruginosa PAO1	287	1236	208964	Pseudomonas aeruginosa	PAIRED	ILLUMINA	Illumina HiSeq 2000	SRR7723453	SRP158426	PRJNA486815	486815	SRS3694295	SAMN09865653	SRA761041	RNA-Seq	cDNA	TRANSCRIPTOMIC	National Research Council (CNR)	0	6191949	GSE118801	GSM3347989	30666240	30666240	PAO1	PAO1	wild type	NC_002516.2	Diallyl_disulphide_treatment	PAO1_DDS	PAO1_ctrl_wt	PAO1_DDS_2	Diallyl_disulphide_PA	Diallyl_disulphide_treatment:PAO1_DDS	wild_type	LB	exponential
SRX4579966	2018-09-25 18:09:00	208964	Pseudomonas aeruginosa PAO1	287	1236	208964	Pseudomonas aeruginosa	PAIRED	ILLUMINA	Illumina HiSeq 2000	SRR7723454	SRP158426	PRJNA486815	486815	SRS3694293	SAMN09865652	SRA761041	RNA-Seq	cDNA	TRANSCRIPTOMIC	National Research Council (CNR)	0	6191950	GSE118801	GSM3347990	30666240	30666240	PAO1	PAO1	wild type	NC_002516.2	Diallyl_disulphide_treatment	PAO1_DDS	PAO1_ctrl_wt	PAO1_DDS_3	Diallyl_disulphide_PA	Diallyl_disulphide_treatment:PAO1_DDS	wild_type	LB	exponential
SRX5630349	2020-01-01 12:21:00	208964	Pseudomonas aeruginosa PAO1	287	1236	208964	Pseudomonas aeruginosa	SINGLE	ILLUMINA	Illumina MiSeq	SRR8842505	SRP190446	PRJNA530741	530741	SRS4575391	SAMN11332884	SRA869202	RNA-Seq	cDNA	TRANSCRIPTOMIC	City University of Hong Kong	0	7591079	GSE129281	GSM3703943	31964733	31964733	PAO1	PAO1	Wild-type	NC_008463.1	G_Quadruplex_Gene_Regulation	rG4seq_P_K_rep	rG4seq_P_K_rep	rG4seq_P_K_rep	G_Quadruplex_Gene_Regulate	G_Quadruplex_Gene_Regulation:rG4seq_P_K_rep	wild_type	LB	mid-exponential
SRX5630350	2020-01-01 12:21:00	208964	Pseudomonas aeruginosa PAO1	287	1236	208964	Pseudomonas aeruginosa	SINGLE	ILLUMINA	Illumina MiSeq	SRR8842506	SRP190446	PRJNA530741	530741	SRS4575392	SAMN11332883	SRA869202	RNA-Seq	cDNA	TRANSCRIPTOMIC	City University of Hong Kong	0	7591080	GSE129281	GSM3703944	31964733	31964733	PAO1	PAO1	Wild-type	NC_008463.1	G_Quadruplex_Gene_Regulation	rG4seq_P_K_rep	rG4seq_P_K_rep	rG4seq_P_K_rep	G_Quadruplex_Gene_Regulate	G_Quadruplex_Gene_Regulation:rG4seq_P_K_rep	wild_type	LB	mid-exponential
SRX5630351	2020-01-01 12:21:00	208964	Pseudomonas aeruginosa PAO1	287	1236	208964	Pseudomonas aeruginosa	SINGLE	ILLUMINA	Illumina MiSeq	SRR8842507	SRP190446	PRJNA530741	530741	SRS4575393	SAMN11332882	SRA869202	RNA-Seq	cDNA	TRANSCRIPTOMIC	City University of Hong Kong	0	7591081	GSE129281	GSM3703945	31964733	31964733	PAO1	PAO1	Wild-type	NC_008463.1	G_Quadruplex_Gene_Regulation	rG4seq_P_Li_rep	rG4seq_P_K_rep	rG4seq_P_Li_rep1	G_Quadruplex_Gene_Regulate	G_Quadruplex_Gene_Regulation:rG4seq_P_Li_rep	wild_type	LB	mid-exponential
SRX5630352	2020-01-01 12:21:00	208964	Pseudomonas aeruginosa PAO1	287	1236	208964	Pseudomonas aeruginosa	SINGLE	ILLUMINA	Illumina MiSeq	SRR8842508	SRP190446	PRJNA530741	530741	SRS4575394	SAMN11332881	SRA869202	RNA-Seq	cDNA	TRANSCRIPTOMIC	City University of Hong Kong	0	7591082	GSE129281	GSM3703946	31964733	31964733	PAO1	PAO1	Wild-type	NC_008463.1	G_Quadruplex_Gene_Regulation	rG4seq_P_Li_rep	rG4seq_P_K_rep	rG4seq_P_Li_rep2	G_Quadruplex_Gene_Regulate	G_Quadruplex_Gene_Regulation:rG4seq_P_Li_rep	wild_type	LB	mid-exponential
SRX6747256	2019-10-21 16:24:00	208964	Pseudomonas aeruginosa PAO1	287	1236	208964	Pseudomonas aeruginosa	SINGLE	ILLUMINA	Illumina HiSeq 2000	SRR10008982	SRP218964	PRJNA561292	561292	SRS5297508	SAMN12613382	SRA945935	RNA-Seq	cDNA	TRANSCRIPTOMIC	Massachusetts Institute of Technology	0	8888187	GSE136097	GSM4041102	31611643	31611643	PAO1	PAO1	wild type	NC_002516.2	Mucin_glycans	ABTGC	ABTGC	ABTGC	PA_mucin_glycan	Mucin_glycans:ABTGC	wild_type	ABTGC	exponential
SRX6747257	2019-10-21 16:24:00	208964	Pseudomonas aeruginosa PAO1	287	1236	208964	Pseudomonas aeruginosa	SINGLE	ILLUMINA	Illumina HiSeq 2000	SRR10008983	SRP218964	PRJNA561292	561292	SRS5297509	SAMN12613381	SRA945935	RNA-Seq	cDNA	TRANSCRIPTOMIC	Massachusetts Institute of Technology	0	8888188	GSE136097	GSM4041103	31611643	31611643	PAO1	PAO1	wild type	NC_002516.2	Mucin_glycans	ABTGC	ABTGC	ABTGC	PA_mucin_glycan	Mucin_glycans:ABTGC	wild_type	ABTGC	exponential
SRX6747258	2019-10-21 16:24:00	208964	Pseudomonas aeruginosa PAO1	287	1236	208964	Pseudomonas aeruginosa	SINGLE	ILLUMINA	Illumina HiSeq 2000	SRR10008984	SRP218964	PRJNA561292	561292	SRS5297510	SAMN12613380	SRA945935	RNA-Seq	cDNA	TRANSCRIPTOMIC	Massachusetts Institute of Technology	0	8888189	GSE136097	GSM4041104	31611643	31611643	PAO1	PAO1	wild type	NC_002516.2	Mucin_glycans	ABTGC	ABTGC	ABTGC	PA_mucin_glycan	Mucin_glycans:ABTGC	wild_type	ABTGC	exponential
SRX6747259	2019-10-21 16:24:00	208964	Pseudomonas aeruginosa PAO1	287	1236	208964	Pseudomonas aeruginosa	SINGLE	ILLUMINA	Illumina HiSeq 2000	SRR10008985	SRP218964	PRJNA561292	561292	SRS5297511	SAMN12613379	SRA945935	RNA-Seq	cDNA	TRANSCRIPTOMIC	Massachusetts Institute of Technology	0	8888190	GSE136097	GSM4041105	31611643	31611643	PAO1	PAO1	wild type	NC_002516.2	Mucin_glycans	ABTGC	ABTGC	ABTGC	PA_mucin_glycan	Mucin_glycans:ABTGC	wild_type	ABTGC	exponential
SRX6747260	2019-10-21 16:24:00	208964	Pseudomonas aeruginosa PAO1	287	1236	208964	Pseudomonas aeruginosa	SINGLE	ILLUMINA	Illumina HiSeq 2000	SRR10008986	SRP218964	PRJNA561292	561292	SRS5297512	SAMN12613378	SRA945935	RNA-Seq	cDNA	TRANSCRIPTOMIC	Massachusetts Institute of Technology	0	8888191	GSE136097	GSM4041106	31611643	31611643	PAO1	PAO1	wild type	NC_002516.2	Mucin_glycans	ABTGC	ABTGC	ABTGC	PA_mucin_glycan	Mucin_glycans:ABTGC	wild_type	ABTGC	exponential
SRX6747265	2019-10-21 16:24:00	208964	Pseudomonas aeruginosa PAO1	287	1236	208964	Pseudomonas aeruginosa	SINGLE	ILLUMINA	Illumina HiSeq 2000	SRR10008991	SRP218964	PRJNA561292	561292	SRS5297517	SAMN12613388	SRA945935	RNA-Seq	cDNA	TRANSCRIPTOMIC	Massachusetts Institute of Technology	0	8888196	GSE136097	GSM4041111	31611643	31611643	PAO1	PAO1	wild type	NC_002516.2	Mucin_glycans	MUC5B	ABTGC	MUC5B_2	PA_mucin_glycan	Mucin_glycans:MUC5B	wild_type	ABTGC	exponential
SRX6747266	2019-10-21 16:24:00	208964	Pseudomonas aeruginosa PAO1	287	1236	208964	Pseudomonas aeruginosa	SINGLE	ILLUMINA	Illumina HiSeq 2000	SRR10008992	SRP218964	PRJNA561292	561292	SRS5297518	SAMN12613387	SRA945935	RNA-Seq	cDNA	TRANSCRIPTOMIC	Massachusetts Institute of Technology	0	8888197	GSE136097	GSM4041112	31611643	31611643	PAO1	PAO1	wild type	NC_002516.2	Mucin_glycans	MUC5B	ABTGC	MUC5B_3	PA_mucin_glycan	Mucin_glycans:MUC5B	wild_type	ABTGC	exponential
SRX6747268	2019-10-21 16:24:00	208964	Pseudomonas aeruginosa PAO1	287	1236	208964	Pseudomonas aeruginosa	SINGLE	ILLUMINA	Illumina HiSeq 2000	SRR10008994	SRP218964	PRJNA561292	561292	SRS5297520	SAMN12613385	SRA945935	RNA-Seq	cDNA	TRANSCRIPTOMIC	Massachusetts Institute of Technology	0	8888199	GSE136097	GSM4041114	31611643	31611643	PAO1	PAO1	wild type	NC_002516.2	Mucin_glycans	Glycans	ABTGC	Glycans_2	PA_mucin_glycan	Mucin_glycans:Glycans	wild_type	ABTGC	exponential
SRX6747269	2019-10-21 16:24:00	208964	Pseudomonas aeruginosa PAO1	287	1236	208964	Pseudomonas aeruginosa	SINGLE	ILLUMINA	Illumina HiSeq 2000	SRR10008995	SRP218964	PRJNA561292	561292	SRS5297521	SAMN12613384	SRA945935	RNA-Seq	cDNA	TRANSCRIPTOMIC	Massachusetts Institute of Technology	0	8888200	GSE136097	GSM4041115	31611643	31611643	PAO1	PAO1	wild type	NC_002516.2	Mucin_glycans	Glycans	ABTGC	Glycans_3	PA_mucin_glycan	Mucin_glycans:Glycans	wild_type	ABTGC	exponential
SRX6853212	2019-12-22 11:56:00	287	Pseudomonas aeruginosa	287	1236	287	Pseudomonas aeruginosa	SINGLE	ILLUMINA	NextSeq 500	SRR10123804	SRP221731	PRJNA565718	565718	SRS5391564	SAMN12766442	SRA962508	RNA-Seq	cDNA	TRANSCRIPTOMIC	UniversitÔøΩ Grenoble Alpes	0	9021159	GSE137485	GSM4080079	31925438	31925438	PAO1F	PAO1	wild type	NC_002516.2	Tf_toxin_expression	PAO1_WT	PAO1_WT	PAO1_WT	Tf_toxin_expression	Tf_toxin_expression:PAO1_WT	wild_type	LB	NA
SRX6853213	2019-12-22 11:56:00	287	Pseudomonas aeruginosa	287	1236	287	Pseudomonas aeruginosa	SINGLE	ILLUMINA	NextSeq 500	SRR10123805	SRP221731	PRJNA565718	565718	SRS5391565	SAMN12766441	SRA962508	RNA-Seq	cDNA	TRANSCRIPTOMIC	UniversitÔøΩ Grenoble Alpes	0	9021160	GSE137485	GSM4080080	31925438	31925438	PAO1F	PAO1	wild type	NC_002516.2	Tf_toxin_expression	PAO1_WT	PAO1_WT	PAO1_WT	Tf_toxin_expression	Tf_toxin_expression:PAO1_WT	wild_type	LB	NA
SRX6853214	2019-12-22 11:56:00	287	Pseudomonas aeruginosa	287	1236	287	Pseudomonas aeruginosa	SINGLE	ILLUMINA	NextSeq 500	SRR10123806	SRP221731	PRJNA565718	565718	SRS5391566	SAMN12766440	SRA962508	RNA-Seq	cDNA	TRANSCRIPTOMIC	UniversitÔøΩ Grenoble Alpes	0	9021161	GSE137485	GSM4080081	31925438	31925438	PAO1F	PAO1	wild type	NC_002516.2	Tf_toxin_expression	PAO1_derfA	PAO1_WT	PAO1_derfA_1	Tf_toxin_expression	Tf_toxin_expression:PAO1_derfA	wild_type	LB	NA
SRX6853215	2019-12-22 11:56:00	287	Pseudomonas aeruginosa	287	1236	287	Pseudomonas aeruginosa	SINGLE	ILLUMINA	NextSeq 500	SRR10123807	SRP221731	PRJNA565718	565718	SRS5391567	SAMN12766439	SRA962508	RNA-Seq	cDNA	TRANSCRIPTOMIC	UniversitÔøΩ Grenoble Alpes	0	9021162	GSE137485	GSM4080082	31925438	31925438	PAO1F	PAO1	wild type	NC_002516.2	Tf_toxin_expression	PAO1_derfA	PAO1_WT	PAO1_derfA_2	Tf_toxin_expression	Tf_toxin_expression:PAO1_derfA	wild_type	LB	NA
SRX7058493	2019-12-31 00:08:00	208964	Pseudomonas aeruginosa PAO1	287	1236	208964	Pseudomonas aeruginosa	SINGLE	ILLUMINA	Illumina HiSeq 3000	SRR10348754	SRP227029	PRJNA579575	579575	SRS5574257	SAMN13116642	SRA985325	RNA-Seq	cDNA	TRANSCRIPTOMIC	University of Southern Mississippi	0	9277564				NA	PAO1	PAO1	wild type	NC_002516.2	p-anisaldehyde_epigallocatechin_gallate	EGCG_pA_wt	EGCG_pA_wt	EGCG_pA_wt	p-anisaldehyde_epigallocatechin_gallate	p-anisaldehyde_epigallocatechin_gallate:EGCG_pA_wt	wild_type	MHB	exponential
SRX7058498	2019-12-31 00:08:00	208964	Pseudomonas aeruginosa PAO1	287	1236	208964	Pseudomonas aeruginosa	SINGLE	ILLUMINA	Illumina HiSeq 3000	SRR10348749	SRP227029	PRJNA579575	579575	SRS5574260	SAMN13116649	SRA985325	RNA-Seq	cDNA	TRANSCRIPTOMIC	University of Southern Mississippi	0	9277569				NA	PAO1	PAO1	wild type	NC_002516.2	p-anisaldehyde_epigallocatechin_gallate	EGCG_2	EGCG_pA_wt	EGCG_2_1	p-anisaldehyde_epigallocatechin_gallate	p-anisaldehyde_epigallocatechin_gallate:EGCG_2	wild_type	MHB	exponential
SRX7058499	2019-12-31 00:08:00	208964	Pseudomonas aeruginosa PAO1	287	1236	208964	Pseudomonas aeruginosa	SINGLE	ILLUMINA	Illumina HiSeq 3000	SRR10348748	SRP227029	PRJNA579575	579575	SRS5574260	SAMN13116649	SRA985325	RNA-Seq	cDNA	TRANSCRIPTOMIC	University of Southern Mississippi	0	9277570				NA	PAO1	PAO1	wild type	NC_002516.2	p-anisaldehyde_epigallocatechin_gallate	EGCG_2	EGCG_pA_wt	EGCG_2_2	p-anisaldehyde_epigallocatechin_gallate	p-anisaldehyde_epigallocatechin_gallate:EGCG_2	wild_type	MHB	exponential
SRX7058500	2019-12-31 00:08:00	208964	Pseudomonas aeruginosa PAO1	287	1236	208964	Pseudomonas aeruginosa	SINGLE	ILLUMINA	Illumina HiSeq 3000	SRR10348747	SRP227029	PRJNA579575	579575	SRS5574261	SAMN13116650	SRA985325	RNA-Seq	cDNA	TRANSCRIPTOMIC	University of Southern Mississippi	0	9277571				NA	PAO1	PAO1	wild type	NC_002516.2	p-anisaldehyde_epigallocatechin_gallate	EGCG_3	EGCG_pA_wt	EGCG_3_1	p-anisaldehyde_epigallocatechin_gallate	p-anisaldehyde_epigallocatechin_gallate:EGCG_3	wild_type	MHB	exponential
SRX7058501	2019-12-31 00:08:00	208964	Pseudomonas aeruginosa PAO1	287	1236	208964	Pseudomonas aeruginosa	SINGLE	ILLUMINA	Illumina HiSeq 3000	SRR10348746	SRP227029	PRJNA579575	579575	SRS5574261	SAMN13116650	SRA985325	RNA-Seq	cDNA	TRANSCRIPTOMIC	University of Southern Mississippi	0	9277572				NA	PAO1	PAO1	wild type	NC_002516.2	p-anisaldehyde_epigallocatechin_gallate	EGCG_3	EGCG_pA_wt	EGCG_3_2	p-anisaldehyde_epigallocatechin_gallate	p-anisaldehyde_epigallocatechin_gallate:EGCG_3	wild_type	MHB	exponential
SRX7058502	2019-12-31 00:08:00	208964	Pseudomonas aeruginosa PAO1	287	1236	208964	Pseudomonas aeruginosa	SINGLE	ILLUMINA	Illumina HiSeq 3000	SRR10348745	SRP227029	PRJNA579575	579575	SRS5574262	SAMN13116651	SRA985325	RNA-Seq	cDNA	TRANSCRIPTOMIC	University of Southern Mississippi	0	9277573				NA	PAO1	PAO1	wild type	NC_002516.2	p-anisaldehyde_epigallocatechin_gallate	Combination	EGCG_pA_wt	Combination_1_1	p-anisaldehyde_epigallocatechin_gallate	p-anisaldehyde_epigallocatechin_gallate:Combination	wild_type	MHB	exponential
SRX7058503	2019-12-31 00:08:00	208964	Pseudomonas aeruginosa PAO1	287	1236	208964	Pseudomonas aeruginosa	SINGLE	ILLUMINA	Illumina HiSeq 3000	SRR10348744	SRP227029	PRJNA579575	579575	SRS5574262	SAMN13116651	SRA985325	RNA-Seq	cDNA	TRANSCRIPTOMIC	University of Southern Mississippi	0	9277574				NA	PAO1	PAO1	wild type	NC_002516.2	p-anisaldehyde_epigallocatechin_gallate	Combination	EGCG_pA_wt	Combination_1_2	p-anisaldehyde_epigallocatechin_gallate	p-anisaldehyde_epigallocatechin_gallate:Combination	wild_type	MHB	exponential
SRX7058504	2019-12-31 00:08:00	208964	Pseudomonas aeruginosa PAO1	287	1236	208964	Pseudomonas aeruginosa	SINGLE	ILLUMINA	Illumina HiSeq 3000	SRR10348743	SRP227029	PRJNA579575	579575	SRS5574263	SAMN13116643	SRA985325	RNA-Seq	cDNA	TRANSCRIPTOMIC	University of Southern Mississippi	0	9277575				NA	PAO1	PAO1	wild type	NC_002516.2	p-anisaldehyde_epigallocatechin_gallate	EGCG_pA_wt	EGCG_pA_wt	EGCG_pA_wt	p-anisaldehyde_epigallocatechin_gallate	p-anisaldehyde_epigallocatechin_gallate:EGCG_pA_wt	wild_type	MHB	exponential
SRX7058505	2019-12-31 00:08:00	208964	Pseudomonas aeruginosa PAO1	287	1236	208964	Pseudomonas aeruginosa	SINGLE	ILLUMINA	Illumina HiSeq 3000	SRR10348742	SRP227029	PRJNA579575	579575	SRS5574264	SAMN13116652	SRA985325	RNA-Seq	cDNA	TRANSCRIPTOMIC	University of Southern Mississippi	0	9277576				NA	PAO1	PAO1	wild type	NC_002516.2	p-anisaldehyde_epigallocatechin_gallate	Combination	EGCG_pA_wt	Combination_2_1	p-anisaldehyde_epigallocatechin_gallate	p-anisaldehyde_epigallocatechin_gallate:Combination	wild_type	MHB	exponential
SRX7058506	2019-12-31 00:08:00	208964	Pseudomonas aeruginosa PAO1	287	1236	208964	Pseudomonas aeruginosa	SINGLE	ILLUMINA	Illumina HiSeq 3000	SRR10348741	SRP227029	PRJNA579575	579575	SRS5574264	SAMN13116652	SRA985325	RNA-Seq	cDNA	TRANSCRIPTOMIC	University of Southern Mississippi	0	9277577				NA	PAO1	PAO1	wild type	NC_002516.2	p-anisaldehyde_epigallocatechin_gallate	Combination	EGCG_pA_wt	Combination_2_2	p-anisaldehyde_epigallocatechin_gallate	p-anisaldehyde_epigallocatechin_gallate:Combination	wild_type	MHB	exponential
SRX7058508	2019-12-31 00:08:00	208964	Pseudomonas aeruginosa PAO1	287	1236	208964	Pseudomonas aeruginosa	SINGLE	ILLUMINA	Illumina HiSeq 3000	SRR10348739	SRP227029	PRJNA579575	579575	SRS5574265	SAMN13116653	SRA985325	RNA-Seq	cDNA	TRANSCRIPTOMIC	University of Southern Mississippi	0	9277579				NA	PAO1	PAO1	wild type	NC_002516.2	p-anisaldehyde_epigallocatechin_gallate	Combination	EGCG_pA_wt	Combination_3	p-anisaldehyde_epigallocatechin_gallate	p-anisaldehyde_epigallocatechin_gallate:Combination	wild_type	MHB	exponential
SRX7058510	2019-12-31 00:08:00	208964	Pseudomonas aeruginosa PAO1	287	1236	208964	Pseudomonas aeruginosa	SINGLE	ILLUMINA	Illumina HiSeq 3000	SRR10348737	SRP227029	PRJNA579575	579575	SRS5574266	SAMN13116644	SRA985325	RNA-Seq	cDNA	TRANSCRIPTOMIC	University of Southern Mississippi	0	9277581				NA	PAO1	PAO1	wild type	NC_002516.2	p-anisaldehyde_epigallocatechin_gallate	EGCG_pA_wt	EGCG_pA_wt	EGCG_pA_wt	p-anisaldehyde_epigallocatechin_gallate	p-anisaldehyde_epigallocatechin_gallate:EGCG_pA_wt	wild_type	MHB	exponential
SRX7058511	2019-12-31 00:08:00	208964	Pseudomonas aeruginosa PAO1	287	1236	208964	Pseudomonas aeruginosa	SINGLE	ILLUMINA	Illumina HiSeq 3000	SRR10348736	SRP227029	PRJNA579575	579575	SRS5574266	SAMN13116644	SRA985325	RNA-Seq	cDNA	TRANSCRIPTOMIC	University of Southern Mississippi	0	9277582				NA	PAO1	PAO1	wild type	NC_002516.2	p-anisaldehyde_epigallocatechin_gallate	EGCG_pA_wt	EGCG_pA_wt	EGCG_pA_wt	p-anisaldehyde_epigallocatechin_gallate	p-anisaldehyde_epigallocatechin_gallate:EGCG_pA_wt	wild_type	MHB	exponential
SRX7058512	2019-12-31 00:08:00	208964	Pseudomonas aeruginosa PAO1	287	1236	208964	Pseudomonas aeruginosa	SINGLE	ILLUMINA	Illumina HiSeq 3000	SRR10348735	SRP227029	PRJNA579575	579575	SRS5574267	SAMN13116645	SRA985325	RNA-Seq	cDNA	TRANSCRIPTOMIC	University of Southern Mississippi	0	9277583				NA	PAO1	PAO1	wild type	NC_002516.2	p-anisaldehyde_epigallocatechin_gallate	pA_1	EGCG_pA_wt	pA_1_1	p-anisaldehyde_epigallocatechin_gallate	p-anisaldehyde_epigallocatechin_gallate:pA_1	wild_type	MHB	exponential
SRX7058513	2019-12-31 00:08:00	208964	Pseudomonas aeruginosa PAO1	287	1236	208964	Pseudomonas aeruginosa	SINGLE	ILLUMINA	Illumina HiSeq 3000	SRR10348734	SRP227029	PRJNA579575	579575	SRS5574267	SAMN13116645	SRA985325	RNA-Seq	cDNA	TRANSCRIPTOMIC	University of Southern Mississippi	0	9277584				NA	PAO1	PAO1	wild type	NC_002516.2	p-anisaldehyde_epigallocatechin_gallate	pA_1	EGCG_pA_wt	pA_1_2	p-anisaldehyde_epigallocatechin_gallate	p-anisaldehyde_epigallocatechin_gallate:pA_1	wild_type	MHB	exponential
SRX7058514	2019-12-31 00:08:00	208964	Pseudomonas aeruginosa PAO1	287	1236	208964	Pseudomonas aeruginosa	SINGLE	ILLUMINA	Illumina HiSeq 3000	SRR10348733	SRP227029	PRJNA579575	579575	SRS5574268	SAMN13116646	SRA985325	RNA-Seq	cDNA	TRANSCRIPTOMIC	University of Southern Mississippi	0	9277585				NA	PAO1	PAO1	wild type	NC_002516.2	p-anisaldehyde_epigallocatechin_gallate	pA_2	EGCG_pA_wt	pA_2_1	p-anisaldehyde_epigallocatechin_gallate	p-anisaldehyde_epigallocatechin_gallate:pA_2	wild_type	MHB	exponential
SRX7058515	2019-12-31 00:08:00	208964	Pseudomonas aeruginosa PAO1	287	1236	208964	Pseudomonas aeruginosa	SINGLE	ILLUMINA	Illumina HiSeq 3000	SRR10348732	SRP227029	PRJNA579575	579575	SRS5574268	SAMN13116646	SRA985325	RNA-Seq	cDNA	TRANSCRIPTOMIC	University of Southern Mississippi	0	9277586				NA	PAO1	PAO1	wild type	NC_002516.2	p-anisaldehyde_epigallocatechin_gallate	pA_2	EGCG_pA_wt	pA_2_2	p-anisaldehyde_epigallocatechin_gallate	p-anisaldehyde_epigallocatechin_gallate:pA_2	wild_type	MHB	exponential
SRX7442752	2020-02-19 16:57:00	208964	Pseudomonas aeruginosa PAO1	287	1236	208964	Pseudomonas aeruginosa	SINGLE	ILLUMINA	Illumina HiSeq 2500	SRR10768834	SRP238832	PRJNA597754	597754	SRS5887073	SAMN13683003	SRA1016704	RNA-Seq	cDNA	TRANSCRIPTOMIC	University of British Columbia	0	9734641	GSE142611	GSM4232895	32071223	32071223	PA01	PAO1	wild type	NC_002516.2	AB569_EDTA_NaNO2	EDTA_NaNo2_wt	EDTA_NaNo2_wt	EDTA_NaNo2_wt	AB569_PAO1	AB569_EDTA_NaNO2:EDTA_NaNo2_wt	wild_type	LB	NA
SRX7442753	2020-02-19 16:57:00	208964	Pseudomonas aeruginosa PAO1	287	1236	208964	Pseudomonas aeruginosa	SINGLE	ILLUMINA	Illumina HiSeq 2500	SRR10768835	SRP238832	PRJNA597754	597754	SRS5887074	SAMN13683002	SRA1016704	RNA-Seq	cDNA	TRANSCRIPTOMIC	University of British Columbia	0	9734642	GSE142611	GSM4232896	32071223	32071223	PA01	PAO1	wild type	NC_002516.2	AB569_EDTA_NaNO2	EDTA_NaNo2_wt	EDTA_NaNo2_wt	EDTA_NaNo2_wt	AB569_PAO1	AB569_EDTA_NaNO2:EDTA_NaNo2_wt	wild_type	LB	NA
SRX7442754	2020-02-19 16:57:00	208964	Pseudomonas aeruginosa PAO1	287	1236	208964	Pseudomonas aeruginosa	SINGLE	ILLUMINA	Illumina HiSeq 2500	SRR10768836	SRP238832	PRJNA597754	597754	SRS5887075	SAMN13683001	SRA1016704	RNA-Seq	cDNA	TRANSCRIPTOMIC	University of British Columbia	0	9734643	GSE142611	GSM4232897	32071223	32071223	PA01	PAO1	wild type	NC_002516.2	AB569_EDTA_NaNO2	NaNO2	EDTA_NaNo2_wt	NaNO2_1	AB569_PAO1	AB569_EDTA_NaNO2:NaNO2	wild_type	LB	NA
SRX7442755	2020-02-19 16:57:00	208964	Pseudomonas aeruginosa PAO1	287	1236	208964	Pseudomonas aeruginosa	SINGLE	ILLUMINA	Illumina HiSeq 2500	SRR10768837	SRP238832	PRJNA597754	597754	SRS5887076	SAMN13682999	SRA1016704	RNA-Seq	cDNA	TRANSCRIPTOMIC	University of British Columbia	0	9734644	GSE142611	GSM4232898	32071223	32071223	PA01	PAO1	wild type	NC_002516.2	AB569_EDTA_NaNO2	NaNO2	EDTA_NaNo2_wt	NaNO2_3	AB569_PAO1	AB569_EDTA_NaNO2:NaNO2	wild_type	LB	NA
SRX7442756	2020-02-19 16:57:00	208964	Pseudomonas aeruginosa PAO1	287	1236	208964	Pseudomonas aeruginosa	SINGLE	ILLUMINA	Illumina HiSeq 2500	SRR10768838	SRP238832	PRJNA597754	597754	SRS5887077	SAMN13682998	SRA1016704	RNA-Seq	cDNA	TRANSCRIPTOMIC	University of British Columbia	0	9734645	GSE142611	GSM4232899	32071223	32071223	PA01	PAO1	wild type	NC_002516.2	AB569_EDTA_NaNO2	EDTA	EDTA_NaNo2_wt	EDTA_1	AB569_PAO1	AB569_EDTA_NaNO2:EDTA	wild_type	LB	NA
SRX7442757	2020-02-19 16:57:00	208964	Pseudomonas aeruginosa PAO1	287	1236	208964	Pseudomonas aeruginosa	SINGLE	ILLUMINA	Illumina HiSeq 2500	SRR10768839	SRP238832	PRJNA597754	597754	SRS5887078	SAMN13682997	SRA1016704	RNA-Seq	cDNA	TRANSCRIPTOMIC	University of British Columbia	0	9734646	GSE142611	GSM4232900	32071223	32071223	PA01	PAO1	wild type	NC_002516.2	AB569_EDTA_NaNO2	EDTA	EDTA_NaNo2_wt	EDTA_2	AB569_PAO1	AB569_EDTA_NaNO2:EDTA	wild_type	LB	NA
SRX7442758	2020-02-19 16:57:00	208964	Pseudomonas aeruginosa PAO1	287	1236	208964	Pseudomonas aeruginosa	SINGLE	ILLUMINA	Illumina HiSeq 2500	SRR10768840	SRP238832	PRJNA597754	597754	SRS5887079	SAMN13682996	SRA1016704	RNA-Seq	cDNA	TRANSCRIPTOMIC	University of British Columbia	0	9734647	GSE142611	GSM4232901	32071223	32071223	PA01	PAO1	wild type	NC_002516.2	AB569_EDTA_NaNO2	EDTA	EDTA_NaNo2_wt	EDTA_3	AB569_PAO1	AB569_EDTA_NaNO2:EDTA	wild_type	LB	NA
SRX7442759	2020-02-19 16:57:00	208964	Pseudomonas aeruginosa PAO1	287	1236	208964	Pseudomonas aeruginosa	SINGLE	ILLUMINA	Illumina HiSeq 2500	SRR10768841	SRP238832	PRJNA597754	597754	SRS5887080	SAMN13682994	SRA1016704	RNA-Seq	cDNA	TRANSCRIPTOMIC	University of British Columbia	0	9734648	GSE142611	GSM4232902	32071223	32071223	PA01	PAO1	wild type	NC_002516.2	AB569_EDTA_NaNO2	NaNO2_EDTA	EDTA_NaNo2_wt	NaNO2_EDTA_1	AB569_PAO1	AB569_EDTA_NaNO2:NaNO2_EDTA	wild_type	LB	NA
SRX7442761	2020-02-19 16:57:00	208964	Pseudomonas aeruginosa PAO1	287	1236	208964	Pseudomonas aeruginosa	SINGLE	ILLUMINA	Illumina HiSeq 2500	SRR10768843	SRP238832	PRJNA597754	597754	SRS5887082	SAMN13682995	SRA1016704	RNA-Seq	cDNA	TRANSCRIPTOMIC	University of British Columbia	0	9734650	GSE142611	GSM4232904	32071223	32071223	PA01	PAO1	wild type	NC_002516.2	AB569_EDTA_NaNO2	NaNO2_EDTA	EDTA_NaNo2_wt	NaNO2_EDTA_3	AB569_PAO1	AB569_EDTA_NaNO2:NaNO2_EDTA	wild_type	LB	NA
SRX7747527	2020-02-19 10:05:00	208964	Pseudomonas aeruginosa PAO1	287	1236	208964	Pseudomonas aeruginosa	SINGLE	ILLUMINA	Illumina HiSeq 2500	SRR11109965	SRP249973	PRJNA606809	606809	SRS6167061	SAMN14114338	SRA1044392	RNA-Seq	RT-PCR	TRANSCRIPTOMIC	Wuhan Polytechnic University	0	10125540				NA	PAO1	PAO1	wild type	NC_002516.2	Zinc_treatment	PA_Zn	PA_Zn_wt	PA_Zn_1	PA_zinc	Zinc_treatment:PA_Zn	wild_type	NA	NA
SRX7747528	2020-02-19 10:05:00	208964	Pseudomonas aeruginosa PAO1	287	1236	208964	Pseudomonas aeruginosa	SINGLE	ILLUMINA	Illumina HiSeq 2500	SRR11109964	SRP249973	PRJNA606809	606809	SRS6166974	SAMN14114339	SRA1044392	RNA-Seq	RT-PCR	TRANSCRIPTOMIC	Wuhan Polytechnic University	0	10125541				NA	PAO1	PAO1	wild type	NC_002516.2	Zinc_treatment	PA_Zn	PA_Zn_wt	PA_Zn_2	PA_zinc	Zinc_treatment:PA_Zn	wild_type	NA	NA
SRX7747537	2020-02-19 10:01:00	208964	Pseudomonas aeruginosa PAO1	287	1236	208964	Pseudomonas aeruginosa	SINGLE	ILLUMINA	Illumina HiSeq 2500	SRR11109955	SRP249973	PRJNA606809	606809	SRS6166983	SAMN14114340	SRA1044392	RNA-Seq	RT-PCR	TRANSCRIPTOMIC	Wuhan Polytechnic University	0	10125550				NA	PAO1	PAO1	wild type	NC_002516.2	Zinc_treatment	PA_Zn	PA_Zn_wt	PA_Zn_3	PA_zinc	Zinc_treatment:PA_Zn	wild_type	NA	NA
SRX7747538	2020-02-19 10:12:00	208964	Pseudomonas aeruginosa PAO1	287	1236	208964	Pseudomonas aeruginosa	SINGLE	ILLUMINA	Illumina HiSeq 2500	SRR11109954	SRP249973	PRJNA606809	606809	SRS6166984	SAMN14114341	SRA1044392	RNA-Seq	RT-PCR	TRANSCRIPTOMIC	Wuhan Polytechnic University	0	10125551				NA	PAO1	PAO1	wild type	NC_002516.2	Zinc_treatment	PA_Zn_wt	PA_Zn_wt	PA_Zn_wt	PA_zinc	Zinc_treatment:PA_Zn_wt	wild_type	NA	NA
SRX7747540	2020-02-19 10:02:00	208964	Pseudomonas aeruginosa PAO1	287	1236	208964	Pseudomonas aeruginosa	SINGLE	ILLUMINA	Illumina HiSeq 2500	SRR11109952	SRP249973	PRJNA606809	606809	SRS6166986	SAMN14114343	SRA1044392	RNA-Seq	RT-PCR	TRANSCRIPTOMIC	Wuhan Polytechnic University	0	10125553				NA	PAO1	PAO1	wild type	NC_002516.2	Zinc_treatment	PA_Zn_wt	PA_Zn_wt	PA_Zn_wt	PA_zinc	Zinc_treatment:PA_Zn_wt	wild_type	NA	NA
SRX7874204	2020-03-09 05:15:00	208964	Pseudomonas aeruginosa PAO1	287	1236	208964	Pseudomonas aeruginosa	PAIRED	ILLUMINA	Illumina HiSeq 2500	SRR11267574	SRP252017	PRJNA611483	611483	SRS6282508	SAMN14332581	SRA1052330	RNA-Seq	PCR	TRANSCRIPTOMIC	Southern University of Science and Technology	0	10303907				NA	PAO1	PAO1	wild type	NC_002516.2	Anthranilate_metabolism_GntR_AntP	GntR_AntP_wt	GntR_AntP_wt	GntR_AntP_wt	Anthranilate_GntR_AntP	Anthranilate_metabolism_GntR_AntP:GntR_AntP_wt	wild_type	NA	NA
SRX7874205	2020-03-09 05:11:00	208964	Pseudomonas aeruginosa PAO1	287	1236	208964	Pseudomonas aeruginosa	PAIRED	ILLUMINA	Illumina HiSeq 2500	SRR11267573	SRP252017	PRJNA611483	611483	SRS6282509	SAMN14332582	SRA1052330	RNA-Seq	PCR	TRANSCRIPTOMIC	Southern University of Science and Technology	0	10303908				NA	PAO1	PAO1	wild type	NC_002516.2	Anthranilate_metabolism_GntR_AntP	GntR_AntP_wt	GntR_AntP_wt	GntR_AntP_wt	Anthranilate_GntR_AntP	Anthranilate_metabolism_GntR_AntP:GntR_AntP_wt	wild_type	NA	NA
SRX7874206	2020-03-09 05:13:00	208964	Pseudomonas aeruginosa PAO1	287	1236	208964	Pseudomonas aeruginosa	PAIRED	ILLUMINA	Illumina HiSeq 2500	SRR11267572	SRP252017	PRJNA611483	611483	SRS6282510	SAMN14332583	SRA1052330	RNA-Seq	PCR	TRANSCRIPTOMIC	Southern University of Science and Technology	0	10303909				NA	PAO1	PAO1	wild type	NC_002516.2	Anthranilate_metabolism_GntR_AntP	antP	GntR_AntP_wt	antP1	Anthranilate_GntR_AntP	Anthranilate_metabolism_GntR_AntP:antP	wild_type	NA	NA
SRX7874207	2020-03-09 05:13:00	208964	Pseudomonas aeruginosa PAO1	287	1236	208964	Pseudomonas aeruginosa	PAIRED	ILLUMINA	Illumina HiSeq 2500	SRR11267571	SRP252017	PRJNA611483	611483	SRS6282511	SAMN14332584	SRA1052330	RNA-Seq	PCR	TRANSCRIPTOMIC	Southern University of Science and Technology	0	10303910				NA	PAO1	PAO1	wild type	NC_002516.2	Anthranilate_metabolism_GntR_AntP	antP	GntR_AntP_wt	antP2	Anthranilate_GntR_AntP	Anthranilate_metabolism_GntR_AntP:antP	wild_type	NA	NA
SRX1411279	2016-11-04	208964	Pseudomonas aeruginosa PAO1	287	1236	208964	Pseudomonas aeruginosa	PAIRED	ILLUMINA	Illumina HiSeq 2500	SRR2901090	SRP065759	PRJNA300924	300924	SRS1145899	SAMN04230898	SRA309258	RNA-Seq	RANDOM	TRANSCRIPTOMIC	Singapore Centre for Environmental Life Sciences Engineering	0	1999580				NA	PAO1	PAO1	wild type	NC_002516.2	HapZ_SagS_mutants	PA_HapZ_SagS_wt	PA_HapZ_SagS_wt	PA_HapZ_SagS_wt	HapZ_SagS	HapZ_SagS_mutants:PA_HapZ_SagS_wt	wild_type	LB	early-stationary
SRX1411280	2016-11-04	208964	Pseudomonas aeruginosa PAO1	287	1236	208964	Pseudomonas aeruginosa	PAIRED	ILLUMINA	Illumina HiSeq 2500	SRR2901091	SRP065759	PRJNA300924	300924	SRS1145899	SAMN04230898	SRA309258	RNA-Seq	RANDOM	TRANSCRIPTOMIC	Singapore Centre for Environmental Life Sciences Engineering	0	1999581				NA	PAO1	PAO1	wild type	NC_002516.2	HapZ_SagS_mutants	PA_HapZ_SagS_wt	PA_HapZ_SagS_wt	PA_HapZ_SagS_wt	HapZ_SagS	HapZ_SagS_mutants:PA_HapZ_SagS_wt	wild_type	LB	early-stationary
SRX1411281	2016-11-04	208964	Pseudomonas aeruginosa PAO1	287	1236	208964	Pseudomonas aeruginosa	PAIRED	ILLUMINA	Illumina HiSeq 2500	SRR2901092	SRP065759	PRJNA300924	300924	SRS1145900	SAMN04230899	SRA309258	RNA-Seq	RANDOM	TRANSCRIPTOMIC	Singapore Centre for Environmental Life Sciences Engineering	0	1999582				NA	PAO1_HapZ	PAO1	mutants	NC_002516.2	HapZ_SagS_mutants	delHApZ	PA_HapZ_SagS_wt	delHApZ	HapZ_SagS	HapZ_SagS_mutants:delHApZ	wild_type	LB	early-stationary
SRX1411282	2016-11-04	208964	Pseudomonas aeruginosa PAO1	287	1236	208964	Pseudomonas aeruginosa	PAIRED	ILLUMINA	Illumina HiSeq 2500	SRR2901093	SRP065759	PRJNA300924	300924	SRS1145900	SAMN04230899	SRA309258	RNA-Seq	RANDOM	TRANSCRIPTOMIC	Singapore Centre for Environmental Life Sciences Engineering	0	1999583				NA	PAO1_HapZ	PAO1	mutants	NC_002516.2	HapZ_SagS_mutants	delHApZ	PA_HapZ_SagS_wt	delHApZ	HapZ_SagS	HapZ_SagS_mutants:delHApZ	wild_type	LB	early-stationary
SRX1411283	2016-11-04	208964	Pseudomonas aeruginosa PAO1	287	1236	208964	Pseudomonas aeruginosa	PAIRED	ILLUMINA	Illumina HiSeq 2500	SRR2901094	SRP065759	PRJNA300924	300924	SRS1145900	SAMN04230899	SRA309258	RNA-Seq	RANDOM	TRANSCRIPTOMIC	Singapore Centre for Environmental Life Sciences Engineering	0	1999584				NA	PAO1_HapZ	PAO1	mutants	NC_002516.2	HapZ_SagS_mutants	delHApZ	PA_HapZ_SagS_wt	delHApZ	HapZ_SagS	HapZ_SagS_mutants:delHApZ	wild_type	LB	early-stationary
SRX1411284	2016-11-04	208964	Pseudomonas aeruginosa PAO1	287	1236	208964	Pseudomonas aeruginosa	PAIRED	ILLUMINA	Illumina HiSeq 2500	SRR2901095	SRP065759	PRJNA300924	300924	SRS1145901	SAMN04230900	SRA309258	RNA-Seq	RANDOM	TRANSCRIPTOMIC	Singapore Centre for Environmental Life Sciences Engineering	0	1999585				NA	PAO1_SagS	PAO1	mutants	NC_002516.2	HapZ_SagS_mutants	delSagS	PA_HapZ_SagS_wt	delSagS	HapZ_SagS	HapZ_SagS_mutants:delSagS	wild_type	LB	early-stationary
SRX1411285	2016-11-04	208964	Pseudomonas aeruginosa PAO1	287	1236	208964	Pseudomonas aeruginosa	PAIRED	ILLUMINA	Illumina HiSeq 2500	SRR2901096	SRP065759	PRJNA300924	300924	SRS1145901	SAMN04230900	SRA309258	RNA-Seq	RANDOM	TRANSCRIPTOMIC	Singapore Centre for Environmental Life Sciences Engineering	0	1999586				NA	PAO1_SagS	PAO1	mutants	NC_002516.2	HapZ_SagS_mutants	delSagS	PA_HapZ_SagS_wt	delSagS	HapZ_SagS	HapZ_SagS_mutants:delSagS	wild_type	LB	early-stationary
SRX1411286	2016-11-04	208964	Pseudomonas aeruginosa PAO1	287	1236	208964	Pseudomonas aeruginosa	PAIRED	ILLUMINA	Illumina HiSeq 2500	SRR2901097	SRP065759	PRJNA300924	300924	SRS1145901	SAMN04230900	SRA309258	RNA-Seq	RANDOM	TRANSCRIPTOMIC	Singapore Centre for Environmental Life Sciences Engineering	0	1999587				NA	PAO1_SagS	PAO1	mutants	NC_002516.2	HapZ_SagS_mutants	delSagS	PA_HapZ_SagS_wt	delSagS	HapZ_SagS	HapZ_SagS_mutants:delSagS	wild_type	LB	early-stationary
SRX1411288	2016-11-04	208964	Pseudomonas aeruginosa PAO1	287	1236	208964	Pseudomonas aeruginosa	PAIRED	ILLUMINA	Illumina HiSeq 2500	SRR2901233	SRP065759	PRJNA300924	300924	SRS1145902	SAMN04230901	SRA309258	RNA-Seq	RANDOM	TRANSCRIPTOMIC	Singapore Centre for Environmental Life Sciences Engineering	0	1999589				NA	PAO1_HapZ+pHapZ	PAO1	mutants	NC_002516.2	HapZ_SagS_mutants	delHapZp	PA_HapZ_SagS_wt	delHapZp	HapZ_SagS	HapZ_SagS_mutants:delHapZp	wild_type	LB	early-stationary
SRX2652927	2017-03-17 20:45:00	208964	Pseudomonas aeruginosa PAO1	287	1236	208964	Pseudomonas aeruginosa	SINGLE	ILLUMINA	Illumina HiSeq 2500	SRR5356898	SRP102099	PRJNA379630	379630	SRS2058111	SAMN06617373	SRA547049	RNA-Seq	other	TRANSCRIPTOMIC	Lawrence Livermore National Laboratory	0	3835294			28454561	28454561	PAO1	PAO1	wild type	NC_002516.2	n-alkanes_treatment	PA_alkane	PA_Glycerol	PA_alkane	PA_alkanes	n-alkanes_treatment:PA_alkane	wild_type	M9	exponential
SRX2652931	2017-03-17 21:12:00	208964	Pseudomonas aeruginosa PAO1	287	1236	208964	Pseudomonas aeruginosa	SINGLE	ILLUMINA	Illumina HiSeq 2500	SRR5356902	SRP102099	PRJNA379630	379630	SRS2058113	SAMN06617371	SRA547049	RNA-Seq	other	TRANSCRIPTOMIC	Lawrence Livermore National Laboratory	0	3835298			28454561	28454561	PAO1	PAO1	wild type	NC_002516.2	n-alkanes_treatment	PA_alkane	PA_Glycerol	PA_alkane	PA_alkanes	n-alkanes_treatment:PA_alkane	wild_type	M9	exponential
SRX2652933	2017-03-17 20:37:00	208964	Pseudomonas aeruginosa PAO1	287	1236	208964	Pseudomonas aeruginosa	SINGLE	ILLUMINA	Illumina HiSeq 2500	SRR5356904	SRP102099	PRJNA379630	379630	SRS2058114	SAMN06617370	SRA547049	RNA-Seq	other	TRANSCRIPTOMIC	Lawrence Livermore National Laboratory	0	3835300			28454561	28454561	PAO1	PAO1	wild type	NC_002516.2	n-alkanes_treatment	PA_Glycerol	PA_Glycerol	PA_Glycerol	PA_alkanes	n-alkanes_treatment:PA_Glycerol	wild_type	M9	exponential
SRX2652935	2017-03-17 20:44:00	208964	Pseudomonas aeruginosa PAO1	287	1236	208964	Pseudomonas aeruginosa	SINGLE	ILLUMINA	Illumina HiSeq 2500	SRR5356906	SRP102099	PRJNA379630	379630	SRS2058115	SAMN06617369	SRA547049	RNA-Seq	other	TRANSCRIPTOMIC	Lawrence Livermore National Laboratory	0	3835302			28454561	28454561	PAO1	PAO1	wild type	NC_002516.2	n-alkanes_treatment	PA_Glycerol	PA_Glycerol	PA_Glycerol	PA_alkanes	n-alkanes_treatment:PA_Glycerol	wild_type	M9	exponential
SRX2652937	2017-03-17 20:38:00	208964	Pseudomonas aeruginosa PAO1	287	1236	208964	Pseudomonas aeruginosa	SINGLE	ILLUMINA	Illumina HiSeq 2500	SRR5356908	SRP102099	PRJNA379630	379630	SRS2058116	SAMN06617368	SRA547049	RNA-Seq	other	TRANSCRIPTOMIC	Lawrence Livermore National Laboratory	0	3835304			28454561	28454561	PAO1	PAO1	wild type	NC_002516.2	n-alkanes_treatment	PA_Glycerol	PA_Glycerol	PA_Glycerol	PA_alkanes	n-alkanes_treatment:PA_Glycerol	wild_type	M9	exponential
SRX2711962	2017-04-05 23:42:00	287	Pseudomonas aeruginosa	287	1236	287	Pseudomonas aeruginosa	PAIRED	ILLUMINA	Illumina HiSeq 2000	SRR5420448	SRP103149	PRJNA381683	381683	SRS2103669	SAMN06687297	SRA551999	RNA-Seq	RANDOM	TRANSCRIPTOMIC	Singapore Centre for Environmental Life Sciences Engineering	0	3911991			29090193	29090193	PA01Pa01_wildtype_rep2	PAO1	wild type	NC_002516.2	yhjH_knockout	PA_delyhjH_wt	PA_delyhjH_wt	PA_delyhjH_wt	Knock_out_delyhjH	yhjH_knockout:PA_delyhjH_wt	wild_type	ABTGC	exponential
SRX2711963	2017-04-05 23:42:00	287	Pseudomonas aeruginosa	287	1236	287	Pseudomonas aeruginosa	PAIRED	ILLUMINA	Illumina HiSeq 2000	SRR5420449	SRP103149	PRJNA381683	381683	SRS2103670	SAMN06687296	SRA551999	RNA-Seq	RANDOM	TRANSCRIPTOMIC	Singapore Centre for Environmental Life Sciences Engineering	0	3911992			29090193	29090193	PA01Pa01_wildtype_rep1	PAO1	wild type	NC_002516.2	yhjH_knockout	PA_delyhjH_wt	PA_delyhjH_wt	PA_delyhjH_wt	Knock_out_delyhjH	yhjH_knockout:PA_delyhjH_wt	wild_type	ABTGC	exponential
SRX2711964	2017-04-05 23:42:00	287	Pseudomonas aeruginosa	287	1236	287	Pseudomonas aeruginosa	PAIRED	ILLUMINA	Illumina HiSeq 2000	SRR5420450	SRP103149	PRJNA381683	381683	SRS2103671	SAMN06687295	SRA551999	RNA-Seq	RANDOM	TRANSCRIPTOMIC	Singapore Centre for Environmental Life Sciences Engineering	0	3911993			29090193	29090193	PA01yhjH_rep2	PAO1	delyhjH	NC_002516.2	yhjH_knockout	PA_delyhjH	PA_delyhjH_wt	PA_delyhjH	Knock_out_delyhjH	yhjH_knockout:PA_delyhjH	wild_type	ABTGC	exponential
SRX2711965	2017-04-05 23:44:00	287	Pseudomonas aeruginosa	287	1236	287	Pseudomonas aeruginosa	PAIRED	ILLUMINA	Illumina HiSeq 2000	SRR5420451	SRP103149	PRJNA381683	381683	SRS2103672	SAMN06687294	SRA551999	RNA-Seq	RANDOM	TRANSCRIPTOMIC	Singapore Centre for Environmental Life Sciences Engineering	0	3911994			29090193	29090193	PA01yhjH_rep1	PAO1	delyhjH	NC_002516.2	yhjH_knockout	PA_delyhjH	PA_delyhjH_wt	PA_delyhjH	Knock_out_delyhjH	yhjH_knockout:PA_delyhjH	wild_type	ABTGC	exponential
SRX2711966	2017-04-05 23:43:00	287	Pseudomonas aeruginosa	287	1236	287	Pseudomonas aeruginosa	PAIRED	ILLUMINA	Illumina HiSeq 2000	SRR5420452	SRP103149	PRJNA381683	381683	SRS2103673	SAMN06687293	SRA551999	RNA-Seq	RANDOM	TRANSCRIPTOMIC	Singapore Centre for Environmental Life Sciences Engineering	0	3911995			29090193	29090193	PA01wspF_rep2	PAO1	delwspF	NC_002516.2	yhjH_knockout	PA_delwspF	PA_delyhjH_wt	PA_delwspF	Knock_out_delyhjH	yhjH_knockout:PA_delwspF	wild_type	ABTGC	exponential
SRX2711967	2017-04-05 23:43:00	287	Pseudomonas aeruginosa	287	1236	287	Pseudomonas aeruginosa	PAIRED	ILLUMINA	Illumina HiSeq 2000	SRR5420453	SRP103149	PRJNA381683	381683	SRS2103674	SAMN06687292	SRA551999	RNA-Seq	RANDOM	TRANSCRIPTOMIC	Singapore Centre for Environmental Life Sciences Engineering	0	3911996			29090193	29090193	PA01wspF_rep1	PAO1	delwspF	NC_002516.2	yhjH_knockout	PA_delwspF	PA_delyhjH_wt	PA_delwspF	Knock_out_delyhjH	yhjH_knockout:PA_delwspF	wild_type	ABTGC	exponential
SRX2940624	2019-06-17 16:31:00	208964	Pseudomonas aeruginosa PAO1	287	1236	208964	Pseudomonas aeruginosa	PAIRED	ILLUMINA	Illumina HiSeq 2000	SRR5724636	SRP109989	PRJNA391260	391260	SRS2301719	SAMN07260016	SRA578423	RNA-Seq	cDNA	TRANSCRIPTOMIC	Mcquarie University	0	4196125	GSE100287	GSM2677307	31214142	31214142	PAO1	PAO1	wild type	NC_002516.2	Catabolise_Nucleic_Acids	L_asp	DNA_1	L_asp_1	PA_catabolite_NA	Catabolise_Nucleic_Acids:L_asp	wild_type	M9	mid-exponential
SRX2940626	2019-06-17 16:31:00	208964	Pseudomonas aeruginosa PAO1	287	1236	208964	Pseudomonas aeruginosa	PAIRED	ILLUMINA	Illumina HiSeq 2000	SRR5724638	SRP109989	PRJNA391260	391260	SRS2301721	SAMN07260039	SRA578423	RNA-Seq	cDNA	TRANSCRIPTOMIC	Mcquarie University	0	4196127	GSE100287	GSM2677309	31214142	31214142	PAO1	PAO1	wild type	NC_002516.2	Catabolise_Nucleic_Acids	L_asp	DNA_1	L_asp_3	PA_catabolite_NA	Catabolise_Nucleic_Acids:L_asp	wild_type	M9	mid-exponential
SRX2940627	2019-06-17 16:31:00	208964	Pseudomonas aeruginosa PAO1	287	1236	208964	Pseudomonas aeruginosa	PAIRED	ILLUMINA	Illumina HiSeq 2000	SRR5724639	SRP109989	PRJNA391260	391260	SRS2301722	SAMN07260038	SRA578423	RNA-Seq	cDNA	TRANSCRIPTOMIC	Mcquarie University	0	4196128	GSE100287	GSM2677310	31214142	31214142	PAO1	PAO1	wild type	NC_002516.2	Catabolise_Nucleic_Acids	DNA_1	DNA_1	DNA_1	PA_catabolite_NA	Catabolise_Nucleic_Acids:DNA_1	wild_type	M9	mid-exponential
SRX2940628	2019-06-17 16:31:00	208964	Pseudomonas aeruginosa PAO1	287	1236	208964	Pseudomonas aeruginosa	PAIRED	ILLUMINA	Illumina HiSeq 2000	SRR5724640	SRP109989	PRJNA391260	391260	SRS2301723	SAMN07260037	SRA578423	RNA-Seq	cDNA	TRANSCRIPTOMIC	Mcquarie University	0	4196129	GSE100287	GSM2677311	31214142	31214142	PAO1	PAO1	wild type	NC_002516.2	Catabolise_Nucleic_Acids	DNA_1	DNA_1	DNA_1	PA_catabolite_NA	Catabolise_Nucleic_Acids:DNA_1	wild_type	M9	mid-exponential
SRX2940629	2019-06-17 16:31:00	208964	Pseudomonas aeruginosa PAO1	287	1236	208964	Pseudomonas aeruginosa	PAIRED	ILLUMINA	Illumina HiSeq 2000	SRR5724641	SRP109989	PRJNA391260	391260	SRS2301724	SAMN07260036	SRA578423	RNA-Seq	cDNA	TRANSCRIPTOMIC	Mcquarie University	0	4196130	GSE100287	GSM2677312	31214142	31214142	PAO1	PAO1	wild type	NC_002516.2	Catabolise_Nucleic_Acids	DNA_1	DNA_1	DNA_1	PA_catabolite_NA	Catabolise_Nucleic_Acids:DNA_1	wild_type	M9	mid-exponential
SRX6747953	2019-11-21 00:55:00	208964	Pseudomonas aeruginosa PAO1	287	1236	208964	Pseudomonas aeruginosa	SINGLE	ILLUMINA	NextSeq 500	SRR10009728	SRP218985	PRJNA561332	561332	SRS5298186	SAMN12614883	SRA946017	RNA-Seq	cDNA	TRANSCRIPTOMIC	Life Science and Medical Bioscience	0	8888884	GSE136111	GSM4041290	31796567	31796567	PAO1	PAO1	hfq::3xFLAG	NC_002516.2	ncRNA_UVcrosslink	Planktonic_total_RNA_Rep	Planktonic_total_RNA_Rep	Planktonic_total_RNA_Rep	PA_ncRNA_UVcrosslink	NC_002516.2:Planktonic_total_RNA_Rep	wild_type	LB	mid-exponential
SRX6747954	2019-11-21 00:55:00	208964	Pseudomonas aeruginosa PAO1	287	1236	208964	Pseudomonas aeruginosa	SINGLE	ILLUMINA	NextSeq 500	SRR10009729	SRP218985	PRJNA561332	561332	SRS5298187	SAMN12614882	SRA946017	RNA-Seq	cDNA	TRANSCRIPTOMIC	Life Science and Medical Bioscience	0	8888885	GSE136111	GSM4041291	31796567	31796567	PAO1	PAO1	hfq::3xFLAG	NC_002516.2	ncRNA_UVcrosslink	Planktonic_total_RNA_Rep	Planktonic_total_RNA_Rep	Planktonic_total_RNA_Rep	PA_ncRNA_UVcrosslink	NC_002516.2:Planktonic_total_RNA_Rep	wild_type	LB	mid-exponential
SRX6747955	2019-11-21 00:55:00	208964	Pseudomonas aeruginosa PAO1	287	1236	208964	Pseudomonas aeruginosa	SINGLE	ILLUMINA	NextSeq 500	SRR10009730	SRP218985	PRJNA561332	561332	SRS5298188	SAMN12614881	SRA946017	RNA-Seq	cDNA	TRANSCRIPTOMIC	Life Science and Medical Bioscience	0	8888886	GSE136111	GSM4041292	31796567	31796567	PAO1	PAO1	hfq::3xFLAG	NC_002516.2	ncRNA_UVcrosslink	Planktonic_total_RNA_Rep	Planktonic_total_RNA_Rep	Planktonic_total_RNA_Rep	PA_ncRNA_UVcrosslink	NC_002516.2:Planktonic_total_RNA_Rep	wild_type	LB	mid-exponential
SRX6747957	2019-11-21 00:55:00	208964	Pseudomonas aeruginosa PAO1	287	1236	208964	Pseudomonas aeruginosa	SINGLE	ILLUMINA	NextSeq 500	SRR10009732	SRP218985	PRJNA561332	561332	SRS5298190	SAMN12614879	SRA946017	RNA-Seq	cDNA	TRANSCRIPTOMIC	Life Science and Medical Bioscience	0	8888888	GSE136111	GSM4041294	31796567	31796567	PAO1	PAO1	hfq::3xFLAG	NC_002516.2	ncRNA_UVcrosslink	Biofilm_total_RNA_Rep	Planktonic_total_RNA_Rep	Biofilm_total_RNA_Rep2	PA_ncRNA_UVcrosslink	NC_002516.2:Biofilm_total_RNA_Rep	wild_type	LB	mid-exponential
SRX6747958	2019-11-21 00:55:00	208964	Pseudomonas aeruginosa PAO1	287	1236	208964	Pseudomonas aeruginosa	SINGLE	ILLUMINA	NextSeq 500	SRR10009733	SRP218985	PRJNA561332	561332	SRS5298191	SAMN12614878	SRA946017	RNA-Seq	cDNA	TRANSCRIPTOMIC	Life Science and Medical Bioscience	0	8888889	GSE136111	GSM4041295	31796567	31796567	PAO1	PAO1	hfq::3xFLAG	NC_002516.2	ncRNA_UVcrosslink	Biofilm_total_RNA_Rep	Planktonic_total_RNA_Rep	Biofilm_total_RNA_Rep3	PA_ncRNA_UVcrosslink	NC_002516.2:Biofilm_total_RNA_Rep	wild_type	LB	mid-exponential
SRX6976948	2019-10-16 17:53:00	208964	Pseudomonas aeruginosa PAO1	287	1236	208964	Pseudomonas aeruginosa	PAIRED	ILLUMINA	Illumina HiSeq 2000	SRR10259076	SRP225111	PRJNA576918	576918	SRS5502187	SAMN13013417	SRA977580	RNA-Seq	cDNA	TRANSCRIPTOMIC	Guangdong Institute of Microbiology	0	9178534	GSE138731	GSM4117161		NA	PAO1	PAO1	wild type	NC_002516.2	Farnesol_treatment	RNA of 0-1F_L	RNA of 0-1F_L	RNA of 0-1F_L	PA_farnesol	Farnesol_treatment:RNA of 0-1F_L	wild_type	LB	exponential
SRX6976949	2019-10-16 17:53:00	208964	Pseudomonas aeruginosa PAO1	287	1236	208964	Pseudomonas aeruginosa	PAIRED	ILLUMINA	Illumina HiSeq 2000	SRR10259077	SRP225111	PRJNA576918	576918	SRS5502188	SAMN13013416	SRA977580	RNA-Seq	cDNA	TRANSCRIPTOMIC	Guangdong Institute of Microbiology	0	9178535	GSE138731	GSM4117162		NA	PAO1	PAO1	wild type	NC_002516.2	Farnesol_treatment	RNA of 0-1F_L	RNA of 0-1F_L	RNA of 0-1F_L	PA_farnesol	Farnesol_treatment:RNA of 0-1F_L	wild_type	LB	exponential
SRX6976950	2019-10-16 17:53:00	208964	Pseudomonas aeruginosa PAO1	287	1236	208964	Pseudomonas aeruginosa	PAIRED	ILLUMINA	Illumina HiSeq 2000	SRR10259078	SRP225111	PRJNA576918	576918	SRS5502189	SAMN13013415	SRA977580	RNA-Seq	cDNA	TRANSCRIPTOMIC	Guangdong Institute of Microbiology	0	9178536	GSE138731	GSM4117163		NA	PAO1	PAO1	wild type	NC_002516.2	Farnesol_treatment	RNA of 0-1F_L	RNA of 0-1F_L	RNA of 0-1F_L	PA_farnesol	Farnesol_treatment:RNA of 0-1F_L	wild_type	LB	exponential
SRX6976951	2019-10-16 17:53:00	208964	Pseudomonas aeruginosa PAO1	287	1236	208964	Pseudomonas aeruginosa	PAIRED	ILLUMINA	Illumina HiSeq 2000	SRR10259079	SRP225111	PRJNA576918	576918	SRS5502190	SAMN13013414	SRA977580	RNA-Seq	cDNA	TRANSCRIPTOMIC	Guangdong Institute of Microbiology	0	9178537	GSE138731	GSM4117164		NA	PAO1	PAO1	wild type	NC_002516.2	Farnesol_treatment	RNA of 6-F_L1	RNA of 0-1F_L	RNA of 6-1F_L1	PA_farnesol	Farnesol_treatment:RNA of 6-F_L1	wild_type	LB	exponential
SRX6976952	2019-10-16 17:53:00	208964	Pseudomonas aeruginosa PAO1	287	1236	208964	Pseudomonas aeruginosa	PAIRED	ILLUMINA	Illumina HiSeq 2000	SRR10259080	SRP225111	PRJNA576918	576918	SRS5502191	SAMN13013413	SRA977580	RNA-Seq	cDNA	TRANSCRIPTOMIC	Guangdong Institute of Microbiology	0	9178538	GSE138731	GSM4117165		NA	PAO1	PAO1	wild type	NC_002516.2	Farnesol_treatment	RNA of 6-F_L1	RNA of 0-1F_L	RNA of 6-2F_L1	PA_farnesol	Farnesol_treatment:RNA of 6-F_L1	wild_type	LB	exponential
SRX6976953	2019-10-16 17:53:00	208964	Pseudomonas aeruginosa PAO1	287	1236	208964	Pseudomonas aeruginosa	PAIRED	ILLUMINA	Illumina HiSeq 2000	SRR10259081	SRP225111	PRJNA576918	576918	SRS5502192	SAMN13013412	SRA977580	RNA-Seq	cDNA	TRANSCRIPTOMIC	Guangdong Institute of Microbiology	0	9178539	GSE138731	GSM4117166		NA	PAO1	PAO1	wild type	NC_002516.2	Farnesol_treatment	RNA of 6-F_L1	RNA of 0-1F_L	RNA of 6-3F_L1	PA_farnesol	Farnesol_treatment:RNA of 6-F_L1	wild_type	LB	exponential
SRX6874325	2020-04-28 17:02:00	208964	Pseudomonas aeruginosa PAO1	287	1236	208964	Pseudomonas aeruginosa	SINGLE	ILLUMINA	Illumina HiSeq 2500	SRR10148871	SRP222562	PRJNA566423	566423	SRS5410232	SAMN12788786	SRA965076	RNA-Seq	cDNA	TRANSCRIPTOMIC	University of British Columbia	0	0	9045916	12788786	GSE137738	32430407	32430407	PAO1			sRNA_PA0805.1_overexpression	EmptyVector_1	EmptyVector_1	EmptyVector_1	sRNA_PA08051	sRNA_PA0805.1_overexpression:EmptyVector_1	wild_type	LB	mid-exponential
SRX6874326	2020-04-28 17:02:00	208964	Pseudomonas aeruginosa PAO1	287	1236	208964	Pseudomonas aeruginosa	SINGLE	ILLUMINA	Illumina HiSeq 2500	SRR10148872	SRP222562	PRJNA566423	566423	SRS5410233	SAMN12788784	SRA965076	RNA-Seq	cDNA	TRANSCRIPTOMIC	University of British Columbia	0	0	9045917	12788784	GSE137738	32430407	32430407	PAO1			sRNA_PA0805.1_overexpression	EmptyVector_1	EmptyVector_1	EmptyVector_1	sRNA_PA08051	sRNA_PA0805.1_overexpression:EmptyVector_1	wild_type	LB	mid-exponential
SRX6874327	2020-04-28 17:02:00	208964	Pseudomonas aeruginosa PAO1	287	1236	208964	Pseudomonas aeruginosa	SINGLE	ILLUMINA	Illumina HiSeq 2500	SRR10148873	SRP222562	PRJNA566423	566423	SRS5410234	SAMN12788782	SRA965076	RNA-Seq	cDNA	TRANSCRIPTOMIC	University of British Columbia	0	0	9045918	12788782	GSE137738	32430407	32430407	PAO1			sRNA_PA0805.1_overexpression	EmptyVector_1	EmptyVector_1	EmptyVector_1	sRNA_PA08051	sRNA_PA0805.1_overexpression:EmptyVector_1	wild_type	LB	mid-exponential
SRX6874328	2020-04-28 17:02:00	208964	Pseudomonas aeruginosa PAO1	287	1236	208964	Pseudomonas aeruginosa	SINGLE	ILLUMINA	Illumina HiSeq 2500	SRR10148874	SRP222562	PRJNA566423	566423	SRS5410235	SAMN12788781	SRA965076	RNA-Seq	cDNA	TRANSCRIPTOMIC	University of British Columbia	0	0	9045919	12788781	GSE137738	32430407	32430407	PAO1			sRNA_PA0805.1_overexpression	EmptyVector_1	EmptyVector_1	EmptyVector_1	sRNA_PA08051	sRNA_PA0805.1_overexpression:EmptyVector_1	wild_type	LB	mid-exponential
SRX6874329	2020-04-28 17:02:00	208964	Pseudomonas aeruginosa PAO1	287	1236	208964	Pseudomonas aeruginosa	SINGLE	ILLUMINA	Illumina HiSeq 2500	SRR10148875	SRP222562	PRJNA566423	566423	SRS5410236	SAMN12788779	SRA965076	RNA-Seq	cDNA	TRANSCRIPTOMIC	University of British Columbia	0	0	9045920	12788779	GSE137738	32430407	32430407	PAO1			sRNA_PA0805.1_overexpression	EmptyVector_1	EmptyVector_1	EmptyVector_1	sRNA_PA08051	sRNA_PA0805.1_overexpression:EmptyVector_1	wild_type	LB	mid-exponential
SRX6874330	2020-04-28 17:02:00	208964	Pseudomonas aeruginosa PAO1	287	1236	208964	Pseudomonas aeruginosa	SINGLE	ILLUMINA	Illumina HiSeq 2500	SRR10148876	SRP222562	PRJNA566423	566423	SRS5410237	SAMN12788812	SRA965076	RNA-Seq	cDNA	TRANSCRIPTOMIC	University of British Columbia	0	0	9045921	12788812	GSE137738	32430407	32430407	PAO1			sRNA_PA0805.1_overexpression	PA08051	EmptyVector_1	PA08051_1	sRNA_PA08051	sRNA_PA0805.1_overexpression:PA08051	wild_type	LB	mid-exponential
SRX6874331	2020-04-28 17:02:00	208964	Pseudomonas aeruginosa PAO1	287	1236	208964	Pseudomonas aeruginosa	SINGLE	ILLUMINA	Illumina HiSeq 2500	SRR10148877	SRP222562	PRJNA566423	566423	SRS5410238	SAMN12788810	SRA965076	RNA-Seq	cDNA	TRANSCRIPTOMIC	University of British Columbia	0	0	9045922	12788810	GSE137738	32430407	32430407	PAO1			sRNA_PA0805.1_overexpression	PA08051	EmptyVector_1	PA08051_2	sRNA_PA08051	sRNA_PA0805.1_overexpression:PA08051	wild_type	LB	mid-exponential
SRX6874332	2020-04-28 17:02:00	208964	Pseudomonas aeruginosa PAO1	287	1236	208964	Pseudomonas aeruginosa	SINGLE	ILLUMINA	Illumina HiSeq 2500	SRR10148878	SRP222562	PRJNA566423	566423	SRS5410239	SAMN12788808	SRA965076	RNA-Seq	cDNA	TRANSCRIPTOMIC	University of British Columbia	0	0	9045923	12788808	GSE137738	32430407	32430407	PAO1			sRNA_PA0805.1_overexpression	PA08051	EmptyVector_1	PA08051_3	sRNA_PA08051	sRNA_PA0805.1_overexpression:PA08051	wild_type	LB	mid-exponential
SRX6874333	2020-04-28 17:02:00	208964	Pseudomonas aeruginosa PAO1	287	1236	208964	Pseudomonas aeruginosa	SINGLE	ILLUMINA	Illumina HiSeq 2500	SRR10148879	SRP222562	PRJNA566423	566423	SRS5410240	SAMN12788807	SRA965076	RNA-Seq	cDNA	TRANSCRIPTOMIC	University of British Columbia	0	0	9045924	12788807	GSE137738	32430407	32430407	PAO1			sRNA_PA0805.1_overexpression	PA08051	EmptyVector_1	PA08051_4	sRNA_PA08051	sRNA_PA0805.1_overexpression:PA08051	wild_type	LB	mid-exponential
SRX6874334	2020-04-28 17:02:00	208964	Pseudomonas aeruginosa PAO1	287	1236	208964	Pseudomonas aeruginosa	SINGLE	ILLUMINA	Illumina HiSeq 2500	SRR10148880	SRP222562	PRJNA566423	566423	SRS5410241	SAMN12788805	SRA965076	RNA-Seq	cDNA	TRANSCRIPTOMIC	University of British Columbia	0	0	9045925	12788805	GSE137738	32430407	32430407	PAO1			sRNA_PA0805.1_overexpression	PA08051	EmptyVector_1	PA08051_5	sRNA_PA08051	sRNA_PA0805.1_overexpression:PA08051	wild_type	LB	mid-exponential
SRX6923929	2019-09-30 14:09:00	208964	Pseudomonas aeruginosa PAO1	287	1236	208964	Pseudomonas aeruginosa	PAIRED	ILLUMINA	Illumina HiSeq 2500	SRR10203891	SRP223733	PRJNA574614	574614	SRS5467140	SAMN12876116	SRA969948	RNA-Seq	RANDOM	TRANSCRIPTOMIC	Broad Institute	0	0	9106706	12876116		NA		PAO1			pre-PatH_Cap_PSA_treatment	pre_PSA_gentamycin	pre_PSA_untreted	pre_PSA_gentamycin_1	Pathogen_mRNA_host	pre-PatH_Cap_PSA_treatment:pre_PSA_gentamycin	wild_type	LB	mid-exponential
SRX6923930	2019-09-30 14:12:00	208964	Pseudomonas aeruginosa PAO1	287	1236	208964	Pseudomonas aeruginosa	PAIRED	ILLUMINA	Illumina HiSeq 2500	SRR10203890	SRP223733	PRJNA574614	574614	SRS5467140	SAMN12876116	SRA969948	RNA-Seq	RANDOM	TRANSCRIPTOMIC	Broad Institute	0	0	9106707	12876116		NA		PAO1			pre-PatH_Cap_PSA_treatment	pre_PSA_gentamycin	pre_PSA_untreted	pre_PSA_gentamycin_2	Pathogen_mRNA_host	pre-PatH_Cap_PSA_treatment:pre_PSA_gentamycin	wild_type	LB	mid-exponential
SRX6923932	2019-09-30 14:12:00	208964	Pseudomonas aeruginosa PAO1	287	1236	208964	Pseudomonas aeruginosa	PAIRED	ILLUMINA	Illumina HiSeq 2500	SRR10203888	SRP223733	PRJNA574614	574614	SRS5467140	SAMN12876116	SRA969948	RNA-Seq	RANDOM	TRANSCRIPTOMIC	Broad Institute	0	0	9106709	12876116		NA		PAO1			pre-PatH_Cap_PSA_treatment	pre_PSA_gentamycin	pre_PSA_untreted	pre_PSA_gentamycin_3	Pathogen_mRNA_host	pre-PatH_Cap_PSA_treatment:pre_PSA_gentamycin	wild_type	LB	mid-exponential
SRX6923933	2019-09-30 14:09:00	208964	Pseudomonas aeruginosa PAO1	287	1236	208964	Pseudomonas aeruginosa	PAIRED	ILLUMINA	Illumina HiSeq 2500	SRR10203887	SRP223733	PRJNA574614	574614	SRS5467144	SAMN12876117	SRA969948	RNA-Seq	RANDOM	TRANSCRIPTOMIC	Broad Institute	0	0	9106710	12876117		NA		PAO1			pre-PatH_Cap_PSA_treatment	pre_PSA_untreted	pre_PSA_untreted	pre_PSA_untreted	Pathogen_mRNA_host	pre-PatH_Cap_PSA_treatment:pre_PSA_untreted	wild_type	LB	mid-exponential
SRX6923934	2019-09-30 14:12:00	208964	Pseudomonas aeruginosa PAO1	287	1236	208964	Pseudomonas aeruginosa	PAIRED	ILLUMINA	Illumina HiSeq 2500	SRR10203886	SRP223733	PRJNA574614	574614	SRS5467144	SAMN12876117	SRA969948	RNA-Seq	RANDOM	TRANSCRIPTOMIC	Broad Institute	0	0	9106711	12876117		NA		PAO1			pre-PatH_Cap_PSA_treatment	pre_PSA_untreted	pre_PSA_untreted	pre_PSA_untreted	Pathogen_mRNA_host	pre-PatH_Cap_PSA_treatment:pre_PSA_untreted	wild_type	LB	mid-exponential
SRX6923935	2019-09-30 15:12:00	208964	Pseudomonas aeruginosa PAO1	287	1236	208964	Pseudomonas aeruginosa	PAIRED	ILLUMINA	Illumina HiSeq 2500	SRR10203885	SRP223733	PRJNA574614	574614	SRS5467144	SAMN12876117	SRA969948	RNA-Seq	RANDOM	TRANSCRIPTOMIC	Broad Institute	0	0	9106712	12876117		NA		PAO1			pre-PatH_Cap_PSA_treatment	pre_PSA_untreted	pre_PSA_untreted	pre_PSA_untreted	Pathogen_mRNA_host	pre-PatH_Cap_PSA_treatment:pre_PSA_untreted	wild_type	LB	mid-exponential
SRX7058492	2019-12-31 00:08:00	208964	Pseudomonas aeruginosa PAO1	287	1236	208964	Pseudomonas aeruginosa	SINGLE	ILLUMINA	Illumina HiSeq 3000	SRR10348755	SRP227029	PRJNA579575	579575	SRS5574257	SAMN13116642	SRA985325	RNA-Seq	cDNA	TRANSCRIPTOMIC	University of Southern Mississippi	0	0	9277563	13116642		NA		PAO1			p-anisaldehyde_epigallocatechin_gallate	EGCG_pA_wt	EGCG_pA_wt	Microbe_Control_1	Microbe_p-anisaldehyde	p-anisaldehyde_epigallocatechin_gallate:Microbe_Control_1	wild_type	MHB	exponential
SRX7058494	2019-12-31 00:08:00	208964	Pseudomonas aeruginosa PAO1	287	1236	208964	Pseudomonas aeruginosa	SINGLE	ILLUMINA	Illumina HiSeq 3000	SRR10348753	SRP227029	PRJNA579575	579575	SRS5574258	SAMN13116647	SRA985325	RNA-Seq	cDNA	TRANSCRIPTOMIC	University of Southern Mississippi	0	0	9277565	13116647		NA		PAO1			p-anisaldehyde_epigallocatechin_gallate	pA_3	EGCG_pA_wt	Microbe_p-anisaldehyde_3	Microbe_p-anisaldehyde	p-anisaldehyde_epigallocatechin_gallate:Microbe_p-anisaldehyde	wild_type	MHB	exponential
SRX7058495	2019-12-31 00:08:00	208964	Pseudomonas aeruginosa PAO1	287	1236	208964	Pseudomonas aeruginosa	SINGLE	ILLUMINA	Illumina HiSeq 3000	SRR10348752	SRP227029	PRJNA579575	579575	SRS5574258	SAMN13116647	SRA985325	RNA-Seq	cDNA	TRANSCRIPTOMIC	University of Southern Mississippi	0	0	9277566	13116647		NA		PAO1			p-anisaldehyde_epigallocatechin_gallate	pA_3	EGCG_pA_wt	Microbe_p-anisaldehyde_2	Microbe_p-anisaldehyde	p-anisaldehyde_epigallocatechin_gallate:Microbe_p-anisaldehyde	wild_type	MHB	exponential
SRX7058509	2019-12-31 00:08:00	208964	Pseudomonas aeruginosa PAO1	287	1236	208964	Pseudomonas aeruginosa	SINGLE	ILLUMINA	Illumina HiSeq 3000	SRR10348738	SRP227029	PRJNA579575	579575	SRS5574263	SAMN13116643	SRA985325	RNA-Seq	cDNA	TRANSCRIPTOMIC	University of Southern Mississippi	0	0	9277580	13116643		NA		PAO1			p-anisaldehyde_epigallocatechin_gallate	EGCG_pA_wt	EGCG_pA_wt	Microbe_Control_1	Microbe_p-anisaldehyde	p-anisaldehyde_epigallocatechin_gallate:Microbe_Control_1	wild_type	MHB	exponential
SRX7940213	2020-08-13 16:24:00	208964	Pseudomonas aeruginosa PAO1	287	1236	208964	Pseudomonas aeruginosa	SINGLE	ILLUMINA	Illumina HiSeq 2500	SRR11336702	SRP253109	PRJNA613082	613082	SRS6330932	SAMN14392484	SRA1056021	RNA-Seq	cDNA	TRANSCRIPTOMIC	Molecular Biology and Biochemistry	0	0	10375366	14392484	GSE147132	32753509	32753509	PA01	wild type		relA-spoT_double-mutant	plank_WT_1	plank_WT_1	plank_WT_1	Planktonic_relspot	relA-spoT_double-mutant:plank_WT_1	wild_type	2YT	exponential
SRX7940214	2020-08-13 16:24:00	208964	Pseudomonas aeruginosa PAO1	287	1236	208964	Pseudomonas aeruginosa	SINGLE	ILLUMINA	Illumina HiSeq 2500	SRR11336703	SRP253109	PRJNA613082	613082	SRS6330933	SAMN14392482	SRA1056021	RNA-Seq	cDNA	TRANSCRIPTOMIC	Molecular Biology and Biochemistry	0	0	10375367	14392482	GSE147132	32753509	32753509	PA01	wild type		relA-spoT_double-mutant	plank_WT_1	plank_WT_1	plank_WT_1	Planktonic_relspot	relA-spoT_double-mutant:plank_WT_1	wild_type	2YT	exponential
SRX7940215	2020-08-13 16:24:00	208964	Pseudomonas aeruginosa PAO1	287	1236	208964	Pseudomonas aeruginosa	SINGLE	ILLUMINA	Illumina HiSeq 2500	SRR11336704	SRP253109	PRJNA613082	613082	SRS6330934	SAMN14392483	SRA1056021	RNA-Seq	cDNA	TRANSCRIPTOMIC	Molecular Biology and Biochemistry	0	0	10375368	14392483	GSE147132	32753509	32753509	PA01	wild type		relA-spoT_double-mutant	plank_WT_1	plank_WT_1	plank_WT_1	Planktonic_relspot	relA-spoT_double-mutant:plank_WT_1	wild_type	2YT	exponential
SRX7940216	2020-08-13 16:24:00	208964	Pseudomonas aeruginosa PAO1	287	1236	208964	Pseudomonas aeruginosa	SINGLE	ILLUMINA	Illumina HiSeq 2500	SRR11336705	SRP253109	PRJNA613082	613082	SRS6330935	SAMN14392487	SRA1056021	RNA-Seq	cDNA	TRANSCRIPTOMIC	Molecular Biology and Biochemistry	0	0	10375369	14392487	GSE147132	32753509	32753509	PA01	relA-spoT double mutant		relA-spoT_double-mutant	plank_rel-spot	plank_WT_1	plank_rel-spot_1	Planktonic_relspot	relA-spoT_double-mutant:plank_rel-spot	wild_type	2YT	exponential
SRX7940217	2020-08-13 16:24:00	208964	Pseudomonas aeruginosa PAO1	287	1236	208964	Pseudomonas aeruginosa	SINGLE	ILLUMINA	Illumina HiSeq 2500	SRR11336706	SRP253109	PRJNA613082	613082	SRS6330936	SAMN14392486	SRA1056021	RNA-Seq	cDNA	TRANSCRIPTOMIC	Molecular Biology and Biochemistry	0	0	10375370	14392486	GSE147132	32753509	32753509	PA01	relA-spoT double mutant		relA-spoT_double-mutant	plank_rel-spot	plank_WT_1	plank_rel-spot_2	Planktonic_relspot	relA-spoT_double-mutant:plank_rel-spot	wild_type	2YT	exponential
SRX8143226	2020-04-22 16:10:00	208964	Pseudomonas aeruginosa PAO1	287	1236	208964	Pseudomonas aeruginosa	PAIRED	ILLUMINA	Illumina HiSeq 2500	SRR11575106	SRP257531	PRJNA626622	626622	SRS6506137	SAMN14646045	SRA1067177	RNA-Seq	cDNA	TRANSCRIPTOMIC	Lee Kong Chian School of Medicine	0	0	10620459	14646045	GSE148955	NA		PAO1	wild type		Testosterone_treatment	Testosterone_Control	Testosterone_Control	Testosterone_Control	PA01_Testosterone	Testosterone_treatment:Testosterone_Control	wild_type	TSB	exponential
SRX8143227	2020-04-22 16:10:00	208964	Pseudomonas aeruginosa PAO1	287	1236	208964	Pseudomonas aeruginosa	PAIRED	ILLUMINA	Illumina HiSeq 2500	SRR11575107	SRP257531	PRJNA626622	626622	SRS6506138	SAMN14646044	SRA1067177	RNA-Seq	cDNA	TRANSCRIPTOMIC	Lee Kong Chian School of Medicine	0	0	10620460	14646044	GSE148955	NA		PAO1	wild type		Testosterone_treatment	Testosterone_Control	Testosterone_Control	Testosterone_Control	PA01_Testosterone	Testosterone_treatment:Testosterone_Control	wild_type	TSB	exponential
SRX8143228	2020-04-22 16:10:00	208964	Pseudomonas aeruginosa PAO1	287	1236	208964	Pseudomonas aeruginosa	PAIRED	ILLUMINA	Illumina HiSeq 2500	SRR11575108	SRP257531	PRJNA626622	626622	SRS6506139	SAMN14646043	SRA1067177	RNA-Seq	cDNA	TRANSCRIPTOMIC	Lee Kong Chian School of Medicine	0	0	10620461	14646043	GSE148955	NA		PAO1	wild type		Testosterone_treatment	Testosterone_2.5	Testosterone_Control	Testosterone_2.5	PA01_Testosterone	Testosterone_treatment:Testosterone_2.5	wild_type	TSB	exponential
SRX8143229	2020-04-22 16:10:00	208964	Pseudomonas aeruginosa PAO1	287	1236	208964	Pseudomonas aeruginosa	PAIRED	ILLUMINA	Illumina HiSeq 2500	SRR11575109	SRP257531	PRJNA626622	626622	SRS6506140	SAMN14646042	SRA1067177	RNA-Seq	cDNA	TRANSCRIPTOMIC	Lee Kong Chian School of Medicine	0	0	10620462	14646042	GSE148955	NA		PAO1	wild type		Testosterone_treatment	Testosterone_2.5	Testosterone_Control	Testosterone_2.5	PA01_Testosterone	Testosterone_treatment:Testosterone_2.5	wild_type	TSB	exponential
SRX8639787	2020-07-01 16:45:00	208964	Pseudomonas aeruginosa PAO1	287	1236	208964	Pseudomonas aeruginosa	SINGLE	ILLUMINA	NextSeq 550	SRR12118056	SRP269357	PRJNA643216	643216	SRS6924565	SAMN15404541	SRA1092923	RNA-Seq	cDNA	TRANSCRIPTOMIC	National Center for Toxicological Research	0	0	11227883	15404541	GSE153546	NA		PAO1	Antibiotics_Biofilm		Antibiotics_impregnated_catheters	PA01_Planktonic_Ctrl	PA01_Planktonic_Ctrl	PA01_Planktonic_Ctrl	Antibiotics_Biofilm	Antibiotics_impregnated_catheters:PA01_Planktonic_Ctrl	wild_type	NA	NA
SRX8639788	2020-07-01 16:45:00	208964	Pseudomonas aeruginosa PAO1	287	1236	208964	Pseudomonas aeruginosa	SINGLE	ILLUMINA	NextSeq 550	SRR12118057	SRP269357	PRJNA643216	643216	SRS6924566	SAMN15404539	SRA1092923	RNA-Seq	cDNA	TRANSCRIPTOMIC	National Center for Toxicological Research	0	0	11227884	15404539	GSE153546	NA		PAO1	Antibiotics_Biofilm		Antibiotics_impregnated_catheters	PA01_Planktonic_Ctrl	PA01_Planktonic_Ctrl	PA01_Planktonic_Ctrl	Antibiotics_Biofilm	Antibiotics_impregnated_catheters:PA01_Planktonic_Ctrl	wild_type	NA	NA
SRX8639789	2020-07-01 16:45:00	208964	Pseudomonas aeruginosa PAO1	287	1236	208964	Pseudomonas aeruginosa	SINGLE	ILLUMINA	NextSeq 550	SRR12118058	SRP269357	PRJNA643216	643216	SRS6924567	SAMN15404538	SRA1092923	RNA-Seq	cDNA	TRANSCRIPTOMIC	National Center for Toxicological Research	0	0	11227885	15404538	GSE153546	NA		PAO1	Antibiotics_Biofilm		Antibiotics_impregnated_catheters	PA01_Biofilm_Ctrl	PA01_Planktonic_Ctrl	PA01_Biofilm_Ctrl	Antibiotics_Biofilm	Antibiotics_impregnated_catheters:PA01_Biofilm_Ctrl	wild_type	NA	NA
SRX8639790	2020-07-01 16:45:00	208964	Pseudomonas aeruginosa PAO1	287	1236	208964	Pseudomonas aeruginosa	SINGLE	ILLUMINA	NextSeq 550	SRR12118059	SRP269357	PRJNA643216	643216	SRS6924568	SAMN15404536	SRA1092923	RNA-Seq	cDNA	TRANSCRIPTOMIC	National Center for Toxicological Research	0	0	11227886	15404536	GSE153546	NA		PAO1	Antibiotics_Biofilm		Antibiotics_impregnated_catheters	PA01_Biofilm_Ctrl	PA01_Planktonic_Ctrl	PA01_Biofilm_Ctrl	Antibiotics_Biofilm	Antibiotics_impregnated_catheters:PA01_Biofilm_Ctrl	wild_type	NA	NA
SRX8639791	2020-07-01 16:45:00	208964	Pseudomonas aeruginosa PAO1	287	1236	208964	Pseudomonas aeruginosa	SINGLE	ILLUMINA	NextSeq 550	SRR12118060	SRP269357	PRJNA643216	643216	SRS6924569	SAMN15404534	SRA1092923	RNA-Seq	cDNA	TRANSCRIPTOMIC	National Center for Toxicological Research	0	0	11227887	15404534	GSE153546	NA		PAO1	Antibiotics_Biofilm		Antibiotics_impregnated_catheters	PA01_Biofilm_Ctrl	PA01_Planktonic_Ctrl	PA01_Biofilm_Ctrl	Antibiotics_Biofilm	Antibiotics_impregnated_catheters:PA01_Biofilm_Ctrl	wild_type	NA	NA
SRX8639792	2020-07-01 16:45:00	208964	Pseudomonas aeruginosa PAO1	287	1236	208964	Pseudomonas aeruginosa	SINGLE	ILLUMINA	NextSeq 550	SRR12118061	SRP269357	PRJNA643216	643216	SRS6924570	SAMN15404532	SRA1092923	RNA-Seq	cDNA	TRANSCRIPTOMIC	National Center for Toxicological Research	0	0	11227888	15404532	GSE153546	NA		PAO1	Antibiotics_Biofilm		Antibiotics_impregnated_catheters	PA01_Biofilm_Ctrl	PA01_Planktonic_Ctrl	PA01_Biofilm_Ctrl	Antibiotics_Biofilm	Antibiotics_impregnated_catheters:PA01_Biofilm_Ctrl	wild_type	NA	NA
SRX8639793	2020-07-01 16:45:00	208964	Pseudomonas aeruginosa PAO1	287	1236	208964	Pseudomonas aeruginosa	SINGLE	ILLUMINA	NextSeq 550	SRR12118062	SRP269357	PRJNA643216	643216	SRS6924571	SAMN15404530	SRA1092923	RNA-Seq	cDNA	TRANSCRIPTOMIC	National Center for Toxicological Research	0	0	11227889	15404530	GSE153546	NA		PAO1	Antibiotics_Biofilm		Antibiotics_impregnated_catheters	PA01_Planktonic_Clin-Rif	PA01_Planktonic_Ctrl	PA01_Planktonic_Clin-Rif	Antibiotics_Biofilm	Antibiotics_impregnated_catheters:PA01_Planktonic_Clin-Rif	wild_type	NA	NA
SRX8639794	2020-07-01 16:45:00	208964	Pseudomonas aeruginosa PAO1	287	1236	208964	Pseudomonas aeruginosa	SINGLE	ILLUMINA	NextSeq 550	SRR12118063	SRP269357	PRJNA643216	643216	SRS6924572	SAMN15404528	SRA1092923	RNA-Seq	cDNA	TRANSCRIPTOMIC	National Center for Toxicological Research	0	0	11227890	15404528	GSE153546	NA		PAO1	Antibiotics_Biofilm		Antibiotics_impregnated_catheters	PA01_Planktonic_Clin-Rif	PA01_Planktonic_Ctrl	PA01_Planktonic_Clin-Rif	Antibiotics_Biofilm	Antibiotics_impregnated_catheters:PA01_Planktonic_Clin-Rif	wild_type	NA	NA
SRX8639795	2020-07-01 16:45:00	208964	Pseudomonas aeruginosa PAO1	287	1236	208964	Pseudomonas aeruginosa	SINGLE	ILLUMINA	NextSeq 550	SRR12118064	SRP269357	PRJNA643216	643216	SRS6924573	SAMN15404527	SRA1092923	RNA-Seq	cDNA	TRANSCRIPTOMIC	National Center for Toxicological Research	0	0	11227891	15404527	GSE153546	NA		PAO1	Antibiotics_Biofilm		Antibiotics_impregnated_catheters	PA01_Planktonic_Clin-Rif	PA01_Planktonic_Ctrl	PA01_Planktonic_Clin-Rif	Antibiotics_Biofilm	Antibiotics_impregnated_catheters:PA01_Planktonic_Clin-Rif	wild_type	NA	NA
SRX8639796	2020-07-01 16:45:00	208964	Pseudomonas aeruginosa PAO1	287	1236	208964	Pseudomonas aeruginosa	SINGLE	ILLUMINA	NextSeq 550	SRR12118065	SRP269357	PRJNA643216	643216	SRS6924574	SAMN15404525	SRA1092923	RNA-Seq	cDNA	TRANSCRIPTOMIC	National Center for Toxicological Research	0	0	11227892	15404525	GSE153546	NA		PAO1	Antibiotics_Biofilm		Antibiotics_impregnated_catheters	PA01_Planktonic_Clin-Rif	PA01_Planktonic_Ctrl	PA01_Planktonic_Clin-Rif	Antibiotics_Biofilm	Antibiotics_impregnated_catheters:PA01_Planktonic_Clin-Rif	wild_type	NA	NA
SRX8639797	2020-07-01 16:45:00	208964	Pseudomonas aeruginosa PAO1	287	1236	208964	Pseudomonas aeruginosa	SINGLE	ILLUMINA	NextSeq 550	SRR12118066	SRP269357	PRJNA643216	643216	SRS6924575	SAMN15404523	SRA1092923	RNA-Seq	cDNA	TRANSCRIPTOMIC	National Center for Toxicological Research	0	0	11227893	15404523	GSE153546	NA		PAO1	Antibiotics_Biofilm		Antibiotics_impregnated_catheters	PA01_Biofilm_Clin-Rif	PA01_Planktonic_Ctrl	PA01_Biofilm_Clin-Rif	Antibiotics_Biofilm	Antibiotics_impregnated_catheters:PA01_Biofilm_Clin-Rif	wild_type	NA	NA
SRX8639798	2020-07-01 16:45:00	208964	Pseudomonas aeruginosa PAO1	287	1236	208964	Pseudomonas aeruginosa	SINGLE	ILLUMINA	NextSeq 550	SRR12118067	SRP269357	PRJNA643216	643216	SRS6924576	SAMN15404567	SRA1092923	RNA-Seq	cDNA	TRANSCRIPTOMIC	National Center for Toxicological Research	0	0	11227894	15404567	GSE153546	NA		PAO1	Antibiotics_Biofilm		Antibiotics_impregnated_catheters	PA01_Biofilm_Clin-Rif	PA01_Planktonic_Ctrl	PA01_Biofilm_Clin-Rif	Antibiotics_Biofilm	Antibiotics_impregnated_catheters:PA01_Biofilm_Clin-Rif	wild_type	NA	NA
SRX8639800	2020-07-01 16:45:00	208964	Pseudomonas aeruginosa PAO1	287	1236	208964	Pseudomonas aeruginosa	SINGLE	ILLUMINA	NextSeq 550	SRR12118069	SRP269357	PRJNA643216	643216	SRS6924578	SAMN15404564	SRA1092923	RNA-Seq	cDNA	TRANSCRIPTOMIC	National Center for Toxicological Research	0	0	11227896	15404564	GSE153546	NA		PAO1	Antibiotics_Biofilm		Antibiotics_impregnated_catheters	PA01_Biofilm_Clin-Rif	PA01_Planktonic_Ctrl	PA01_Biofilm_Clin-Rif	Antibiotics_Biofilm	Antibiotics_impregnated_catheters:PA01_Biofilm_Clin-Rif	wild_type	NA	NA
SRX540108	2014-06-20 07:29:00	287	Pseudomonas aeruginosa	287	1236	287	Pseudomonas aeruginosa	PAIRED	ILLUMINA	Illumina MiSeq	SRR1283219	SRP041868	PRJNA246577	246577	SRS605137	SAMN02768595	SRA163415	RNA-Seq	unspecified	TRANSCRIPTOMIC	Singapore Centre for Environmental Life Sciences Engineering	0	769990				NA	PA01	PAO1	wildtype	NC_002516.2	Dispersed_cells	PAO1_dispersed_wt	PAO1_dispersed_wt	PAO1_dispersed_wt	PAO1_dispersed_cells	Dispersed_cells:PAO1_dispersed_wt	wild_type	NA	NA
SRX540109	2014-06-21	287	Pseudomonas aeruginosa	287	1236	287	Pseudomonas aeruginosa	PAIRED	ILLUMINA	Illumina MiSeq	SRR1283220	SRP041868	PRJNA246577	246577	SRS605138	SAMN02768596	SRA163415	RNA-Seq	unspecified	TRANSCRIPTOMIC	Singapore Centre for Environmental Life Sciences Engineering	0	769991				NA	PA01	PAO1	wildtype	NC_002516.2	Dispersed_cells	PAO1_dispersed_wt	PAO1_dispersed_wt	PAO1_dispersed_wt	PAO1_dispersed_cells	Dispersed_cells:PAO1_dispersed_wt	wild_type	NA	NA
SRX540110	2014-06-21	287	Pseudomonas aeruginosa	287	1236	287	Pseudomonas aeruginosa	PAIRED	ILLUMINA	Illumina MiSeq	SRR1283221	SRP041868	PRJNA246577	246577	SRS605139	SAMN02768597	SRA163415	RNA-Seq	unspecified	TRANSCRIPTOMIC	Singapore Centre for Environmental Life Sciences Engineering	0	769992				NA	PAO1/pBAD-yhjH	PAO1	pBAD-yhjH	NC_002516.2	Dispersed_cells	PyhjH_dispersed	PAO1_dispersed_wt	PyhjH_dispersed_1	PAO1_dispersed_cells	Dispersed_cells:PyhjH_dispersed	wild_type	NA	NA
SRX540111	2014-06-21	287	Pseudomonas aeruginosa	287	1236	287	Pseudomonas aeruginosa	PAIRED	ILLUMINA	Illumina MiSeq	SRR1283222	SRP041868	PRJNA246577	246577	SRS605140	SAMN02768598	SRA163415	RNA-Seq	unspecified	TRANSCRIPTOMIC	Singapore Centre for Environmental Life Sciences Engineering	0	769993				NA	PAO1/pBAD-yhjH	PAO1	pBAD-yhjH	NC_002516.2	Dispersed_cells	PyhjH_dispersed	PAO1_dispersed_wt	PyhjH_dispersed_2	PAO1_dispersed_cells	Dispersed_cells:PyhjH_dispersed	wild_type	NA	NA
SRX540112	2014-06-21	287	Pseudomonas aeruginosa	287	1236	287	Pseudomonas aeruginosa	PAIRED	ILLUMINA	Illumina MiSeq	SRR1283223	SRP041868	PRJNA246577	246577	SRS605141	SAMN02768599	SRA163415	RNA-Seq	unspecified	TRANSCRIPTOMIC	Singapore Centre for Environmental Life Sciences Engineering	0	769994				NA	PA01	PAO1	wildtype	NC_002516.2	Dispersed_cells	PA01_Planktonic	PAO1_dispersed_wt	PA01_Planktonic_1	PAO1_dispersed_cells	Dispersed_cells:PA01_Planktonic	wild_type	NA	NA
SRX540113	2014-06-21	287	Pseudomonas aeruginosa	287	1236	287	Pseudomonas aeruginosa	PAIRED	ILLUMINA	Illumina MiSeq	SRR1283224	SRP041868	PRJNA246577	246577	SRS605142	SAMN02768600	SRA163415	RNA-Seq	unspecified	TRANSCRIPTOMIC	Singapore Centre for Environmental Life Sciences Engineering	0	769995				NA	PA01	PAO1	wildtype	NC_002516.2	Dispersed_cells	PA01_Planktonic	PAO1_dispersed_wt	PA01_Planktonic_2	PAO1_dispersed_cells	Dispersed_cells:PA01_Planktonic	wild_type	NA	NA
SRX540114	2014-06-21	287	Pseudomonas aeruginosa	287	1236	287	Pseudomonas aeruginosa	PAIRED	ILLUMINA	Illumina MiSeq	SRR1283225	SRP041868	PRJNA246577	246577	SRS605143	SAMN02768601	SRA163415	RNA-Seq	unspecified	TRANSCRIPTOMIC	Singapore Centre for Environmental Life Sciences Engineering	0	769996				NA	PA01	PAO1	wildtype	NC_002516.2	Dispersed_cells	PAO1_Biofilm	PAO1_dispersed_wt	PAO1_Biofilm_1	PAO1_dispersed_cells	Dispersed_cells:PAO1_Biofilm	wild_type	NA	NA
SRX540115	2014-06-21	287	Pseudomonas aeruginosa	287	1236	287	Pseudomonas aeruginosa	PAIRED	ILLUMINA	Illumina MiSeq	SRR1283226	SRP041868	PRJNA246577	246577	SRS605144	SAMN02768602	SRA163415	RNA-Seq	unspecified	TRANSCRIPTOMIC	Singapore Centre for Environmental Life Sciences Engineering	0	769997				NA	PA01	PAO1	wildtype	NC_002516.2	Dispersed_cells	PAO1_Biofilm	PAO1_dispersed_wt	PAO1_Biofilm_2	PAO1_dispersed_cells	Dispersed_cells:PAO1_Biofilm	wild_type	NA	NA
SRX2662717	2018-02-01 00:10:00	208964	Pseudomonas aeruginosa PAO1	287	1236	208964	Pseudomonas aeruginosa	PAIRED	ILLUMINA	Illumina HiSeq 2000	SRR5367450	SRP102339	PRJNA360055	360055	SRS2064682	SAMN06628917	SRA548594	RNA-Seq	PCR	TRANSCRIPTOMIC	Sichuan University	0	0	3847691	6628917		NA		PAO1		NC_002516.2	Lung_infection_transcriptome	PA01_LS1	PA01_CS1	PA01_LS2	PA01_LS	Lung_infection_transcriptome:PA01_LS1	wild_type	NA	NA
SRX2662718	2018-02-01 00:10:00	208964	Pseudomonas aeruginosa PAO1	287	1236	208964	Pseudomonas aeruginosa	PAIRED	ILLUMINA	Illumina HiSeq 2000	SRR5367451	SRP102339	PRJNA360055	360055	SRS2064682	SAMN06628917	SRA548594	RNA-Seq	PCR	TRANSCRIPTOMIC	Sichuan University	0	0	3847692	6628917		NA		PAO1		NC_002516.2	Lung_infection_transcriptome	PA01_LS1	PA01_CS1	PA01_LS1	PA01_LS	Lung_infection_transcriptome:PA01_LS1	wild_type	NA	NA
SRX2662721	2018-02-01 00:10:00	208964	Pseudomonas aeruginosa PAO1	287	1236	208964	Pseudomonas aeruginosa	PAIRED	ILLUMINA	Illumina HiSeq 2000	SRR5367454	SRP102339	PRJNA360055	360055	SRS2064682	SAMN06628917	SRA548594	RNA-Seq	PCR	TRANSCRIPTOMIC	Sichuan University	0	0	3847695	6628917		NA		PAO1		NC_002516.2	Lung_infection_transcriptome	PA01_CS1	PA01_CS1	PA01_CS1	PA01_LS	Lung_infection_transcriptome:PA01_CS1	wild_type	NA	NA
SRX2662722	2018-02-01 00:10:00	208964	Pseudomonas aeruginosa PAO1	287	1236	208964	Pseudomonas aeruginosa	PAIRED	ILLUMINA	Illumina HiSeq 2000	SRR5367455	SRP102339	PRJNA360055	360055	SRS2064682	SAMN06628917	SRA548594	RNA-Seq	PCR	TRANSCRIPTOMIC	Sichuan University	0	0	3847696	6628917		NA		PAO1		NC_002516.2	Lung_infection_transcriptome	PA01_CS1	PA01_CS1	PA01_CS1	PA01_LS	Lung_infection_transcriptome:PA01_CS1	wild_type	NA	NA
SRX591667	2014-06-15 12:59:00	208964	Pseudomonas aeruginosa PAO1	287	1236	208964	Pseudomonas aeruginosa	PAIRED	ILLUMINA	Illumina HiSeq 2500	SRR1382017	SRP043146	PRJNA252560	252560	SRS634911	SAMN02851334	SRA170142	RNA-Seq	cDNA	TRANSCRIPTOMIC	Institute of Microbiology	0	838283	GSE58390	GSM1409765	24637685	24637685	PAO1	PAO1	wild type	NC_002516.2	ampC_mutation	PA_Cef_taz_wt	PA_Cef_taz_wt	PA_Cef_taz_wt	PA_AmpC_mutation	ampC_mutation:PA_Cef_taz_wt	wild_type	LB	exponential
SRX591668	2014-06-15 12:59:00	208964	Pseudomonas aeruginosa PAO1	287	1236	208964	Pseudomonas aeruginosa	PAIRED	ILLUMINA	Illumina HiSeq 2500	SRR1382018	SRP043146	PRJNA252560	252560	SRS634912	SAMN02851336	SRA170142	RNA-Seq	cDNA	TRANSCRIPTOMIC	Institute of Microbiology	0	838284	GSE58390	GSM1409766	24637685	24637685	PAO1_‚àÜmutS	PAO1	mutant	NC_002516.2	ampC_mutation	PA_mutS_Cef_taz	PA_Cef_taz_wt	PA_mutS_Cef_taz_1	PA_AmpC_mutation	ampC_mutation:PA_mutS_Cef_taz	wild_type	LB	exponential
SRX591669	2014-06-15 12:59:00	208964	Pseudomonas aeruginosa PAO1	287	1236	208964	Pseudomonas aeruginosa	PAIRED	ILLUMINA	Illumina HiSeq 2500	SRR1382019	SRP043146	PRJNA252560	252560	SRS634913	SAMN02851344	SRA170142	RNA-Seq	cDNA	TRANSCRIPTOMIC	Institute of Microbiology	0	838285	GSE58390	GSM1409767	24637685	24637685	PAO1_‚àÜmutS	PAO1	mutant	NC_002516.2	ampC_mutation	PA_mutS	PA_Cef_taz_wt	PA_mutS_1	PA_AmpC_mutation	ampC_mutation:PA_mutS	wild_type	LB	exponential
SRX591670	2014-06-15 12:59:00	208964	Pseudomonas aeruginosa PAO1	287	1236	208964	Pseudomonas aeruginosa	PAIRED	ILLUMINA	Illumina HiSeq 2500	SRR1382020	SRP043146	PRJNA252560	252560	SRS634914	SAMN02851335	SRA170142	RNA-Seq	cDNA	TRANSCRIPTOMIC	Institute of Microbiology	0	838286	GSE58390	GSM1409768	24637685	24637685	PAO1_‚àÜmutS	PAO1	mutant	NC_002516.2	ampC_mutation	PA_mutS	PA_Cef_taz_wt	PA_mutS_2	PA_AmpC_mutation	ampC_mutation:PA_mutS	wild_type	LB	exponential
SRX591671	2014-06-15 12:59:00	208964	Pseudomonas aeruginosa PAO1	287	1236	208964	Pseudomonas aeruginosa	PAIRED	ILLUMINA	Illumina HiSeq 2500	SRR1382021	SRP043146	PRJNA252560	252560	SRS634915	SAMN02851342	SRA170142	RNA-Seq	cDNA	TRANSCRIPTOMIC	Institute of Microbiology	0	838287	GSE58390	GSM1409769	24637685	24637685	PAO1_‚àÜmutS	PAO1	mutant	NC_002516.2	ampC_mutation	PA_mutS	PA_Cef_taz_wt	PA_mutS_3	PA_AmpC_mutation	ampC_mutation:PA_mutS	wild_type	LB	exponential
SRX591675	2014-06-15 12:59:00	208964	Pseudomonas aeruginosa PAO1	287	1236	208964	Pseudomonas aeruginosa	PAIRED	ILLUMINA	Illumina HiSeq 2500	SRR1382025	SRP043146	PRJNA252560	252560	SRS634919	SAMN02851343	SRA170142	RNA-Seq	cDNA	TRANSCRIPTOMIC	Institute of Microbiology	0	838291	GSE58390	GSM1409773	24637685	24637685	PAO1	PAO1	wild type	NC_002516.2	ampC_mutation	PA_Cef_taz_wt	PA_Cef_taz_wt	PA_Cef_taz_wt	PA_AmpC_mutation	ampC_mutation:PA_Cef_taz_wt	wild_type	LB	exponential
SRX591676	2014-06-15 12:59:00	208964	Pseudomonas aeruginosa PAO1	287	1236	208964	Pseudomonas aeruginosa	PAIRED	ILLUMINA	Illumina HiSeq 2500	SRR1382026	SRP043146	PRJNA252560	252560	SRS634920	SAMN02851339	SRA170142	RNA-Seq	cDNA	TRANSCRIPTOMIC	Institute of Microbiology	0	838292	GSE58390	GSM1409774	24637685	24637685	PAO1_‚àÜmutS	PAO1	mutant	NC_002516.2	ampC_mutation	PA_mutS_Cef_taz	PA_Cef_taz_wt	PA_mutS_Cef_taz_2	PA_AmpC_mutation	ampC_mutation:PA_mutS_Cef_taz	wild_type	LB	exponential
SRX591677	2014-06-15 12:59:00	208964	Pseudomonas aeruginosa PAO1	287	1236	208964	Pseudomonas aeruginosa	PAIRED	ILLUMINA	Illumina HiSeq 2500	SRR1382027	SRP043146	PRJNA252560	252560	SRS634921	SAMN02851341	SRA170142	RNA-Seq	cDNA	TRANSCRIPTOMIC	Institute of Microbiology	0	838293	GSE58390	GSM1409775	24637685	24637685	PAO1_‚àÜmutS	PAO1	mutant	NC_002516.2	ampC_mutation	PA_mutS	PA_Cef_taz_wt	PA_mutS_4	PA_AmpC_mutation	ampC_mutation:PA_mutS	wild_type	LB	exponential
SRX591678	2014-06-15 12:59:00	208964	Pseudomonas aeruginosa PAO1	287	1236	208964	Pseudomonas aeruginosa	PAIRED	ILLUMINA	Illumina HiSeq 2500	SRR1382028	SRP043146	PRJNA252560	252560	SRS634922	SAMN02851345	SRA170142	RNA-Seq	cDNA	TRANSCRIPTOMIC	Institute of Microbiology	0	838294	GSE58390	GSM1409776	24637685	24637685	PAO1_‚àÜmutS	PAO1	mutant	NC_002516.2	ampC_mutation	PA_mutS	PA_Cef_taz_wt	PA_mutS_5	PA_AmpC_mutation	ampC_mutation:PA_mutS	wild_type	LB	exponential
SRX591679	2014-06-15 12:59:00	208964	Pseudomonas aeruginosa PAO1	287	1236	208964	Pseudomonas aeruginosa	PAIRED	ILLUMINA	Illumina HiSeq 2500	SRR1382029	SRP043146	PRJNA252560	252560	SRS634923	SAMN02851337	SRA170142	RNA-Seq	cDNA	TRANSCRIPTOMIC	Institute of Microbiology	0	838295	GSE58390	GSM1409777	24637685	24637685	PAO1_‚àÜmutS	PAO1	mutant	NC_002516.2	ampC_mutation	PA_mutS	PA_Cef_taz_wt	PA_mutS_6	PA_AmpC_mutation	ampC_mutation:PA_mutS	wild_type	LB	exponential
ERX541575	2014-09-07 01:24:00	287	Pseudomonas aeruginosa	287	1236	287	Pseudomonas aeruginosa	PAIRED	ILLUMINA	Illumina HiSeq 2000	ERR583488	ERP006680	PRJEB6998	260437	ERS530359	SAMEA2708957	ERA349965	RNA-Seq	size fractionation	TRANSCRIPTOMIC	Technical University of Denmark	500	0	979824	3023187		25213728	25213728	PA01		NC_002516.2	asRNA_osmotic_oxidative_antibiotics	asRNA_Ceftazidime	asRNA_NaCl	asRNA_Ceftazidime_1	asRNA_Antibiotics	asRNA_osmotic_oxidative_antibiotics:asRNA_Ceftazidime	wild_type	LB	early-stationary
ERX541576	2014-09-07 01:24:00	287	Pseudomonas aeruginosa	287	1236	287	Pseudomonas aeruginosa	PAIRED	ILLUMINA	Illumina HiSeq 2000	ERR583489	ERP006680	PRJEB6998	260437	ERS530360	SAMEA2708958	ERA349965	RNA-Seq	size fractionation	TRANSCRIPTOMIC	Technical University of Denmark	500	0	979825	3023182		25213728	25213728	PA01		NC_002516.2	asRNA_osmotic_oxidative_antibiotics	asRNA_Ceftazidime	asRNA_NaCl	asRNA_Ceftazidime_2	asRNA_Antibiotics	asRNA_osmotic_oxidative_antibiotics:asRNA_Ceftazidime	wild_type	LB	early-stationary
ERX541577	2014-09-07 01:24:00	287	Pseudomonas aeruginosa	287	1236	287	Pseudomonas aeruginosa	PAIRED	ILLUMINA	Illumina HiSeq 2000	ERR583490	ERP006680	PRJEB6998	260437	ERS530361	SAMEA2708959	ERA349965	RNA-Seq	size fractionation	TRANSCRIPTOMIC	Technical University of Denmark	500	0	979826	3023207		25213728	25213728	PA01		NC_002516.2	asRNA_osmotic_oxidative_antibiotics	asRNA_Ciprofloxacin	asRNA_NaCl	asRNA_Ciprofloxacin_1	asRNA_Antibiotics	asRNA_osmotic_oxidative_antibiotics:asRNA_Ciprofloxacin	wild_type	LB	early-stationary
ERX541578	2014-09-07 01:24:00	287	Pseudomonas aeruginosa	287	1236	287	Pseudomonas aeruginosa	PAIRED	ILLUMINA	Illumina HiSeq 2000	ERR583491	ERP006680	PRJEB6998	260437	ERS530362	SAMEA2708960	ERA349965	RNA-Seq	size fractionation	TRANSCRIPTOMIC	Technical University of Denmark	500	0	979827	3023188		25213728	25213728	PA01		NC_002516.2	asRNA_osmotic_oxidative_antibiotics	asRNA_Ciprofloxacin	asRNA_NaCl	asRNA_Ciprofloxacin_2	asRNA_Antibiotics	asRNA_osmotic_oxidative_antibiotics:asRNA_Ciprofloxacin	wild_type	LB	early-stationary
ERX541585	2014-09-07 01:24:00	287	Pseudomonas aeruginosa	287	1236	287	Pseudomonas aeruginosa	PAIRED	ILLUMINA	Illumina HiSeq 2000	ERR583498	ERP006680	PRJEB6998	260437	ERS530369	SAMEA2708967	ERA349965	RNA-Seq	size fractionation	TRANSCRIPTOMIC	Technical University of Denmark	500	0	979834	3023195		25213728	25213728	PA01		NC_002516.2	asRNA_osmotic_oxidative_antibiotics	asRNA_Meropenem	asRNA_NaCl	asRNA_Meropenem_1	asRNA_Antibiotics	asRNA_osmotic_oxidative_antibiotics:asRNA_Meropenem	wild_type	LB	early-stationary
ERX541586	2014-09-07 01:24:00	287	Pseudomonas aeruginosa	287	1236	287	Pseudomonas aeruginosa	PAIRED	ILLUMINA	Illumina HiSeq 2000	ERR583499	ERP006680	PRJEB6998	260437	ERS530370	SAMEA2708968	ERA349965	RNA-Seq	size fractionation	TRANSCRIPTOMIC	Technical University of Denmark	500	0	979835	3023196		25213728	25213728	PA01		NC_002516.2	asRNA_osmotic_oxidative_antibiotics	asRNA_Meropenem	asRNA_NaCl	asRNA_Meropenem_2	asRNA_Antibiotics	asRNA_osmotic_oxidative_antibiotics:asRNA_Meropenem	wild_type	LB	early-stationary
ERX541587	2014-09-07 01:24:00	287	Pseudomonas aeruginosa	287	1236	287	Pseudomonas aeruginosa	PAIRED	ILLUMINA	Illumina HiSeq 2000	ERR583500	ERP006680	PRJEB6998	260437	ERS530371	SAMEA2708969	ERA349965	RNA-Seq	size fractionation	TRANSCRIPTOMIC	Technical University of Denmark	500	0	979836	3023197		25213728	25213728	PA01		NC_002516.2	asRNA_osmotic_oxidative_antibiotics	asRNA_NaCl	asRNA_NaCl	asRNA_NaCl_1	asRNA_Antibiotics	asRNA_osmotic_oxidative_antibiotics:asRNA_NaCl	wild_type	LB	early-stationary
ERX541588	2014-09-07 01:24:00	287	Pseudomonas aeruginosa	287	1236	287	Pseudomonas aeruginosa	PAIRED	ILLUMINA	Illumina HiSeq 2000	ERR583501	ERP006680	PRJEB6998	260437	ERS530372	SAMEA2708970	ERA349965	RNA-Seq	size fractionation	TRANSCRIPTOMIC	Technical University of Denmark	500	0	979837	3023198		25213728	25213728	PA01		NC_002516.2	asRNA_osmotic_oxidative_antibiotics	asRNA_NaCl	asRNA_NaCl	asRNA_NaCl_2	asRNA_Antibiotics	asRNA_osmotic_oxidative_antibiotics:asRNA_NaCl	wild_type	LB	early-stationary
ERX541593	2014-09-07 01:24:00	287	Pseudomonas aeruginosa	287	1236	287	Pseudomonas aeruginosa	PAIRED	ILLUMINA	Illumina HiSeq 2000	ERR583506	ERP006680	PRJEB6998	260437	ERS530377	SAMEA2708975	ERA349965	RNA-Seq	size fractionation	TRANSCRIPTOMIC	Technical University of Denmark	500	0	979842	3023203		25213728	25213728	PA01		NC_002516.2	asRNA_osmotic_oxidative_antibiotics	asRNA_Tetracyclin	asRNA_NaCl	asRNA_Tetracyclin_1	asRNA_Antibiotics	asRNA_osmotic_oxidative_antibiotics:asRNA_Tetracyclin	wild_type	LB	early-stationary
ERX541594	2014-09-07 01:24:00	287	Pseudomonas aeruginosa	287	1236	287	Pseudomonas aeruginosa	PAIRED	ILLUMINA	Illumina HiSeq 2000	ERR583507	ERP006680	PRJEB6998	260437	ERS530378	SAMEA2708976	ERA349965	RNA-Seq	size fractionation	TRANSCRIPTOMIC	Technical University of Denmark	500	0	979843	3023204		25213728	25213728	PA01		NC_002516.2	asRNA_osmotic_oxidative_antibiotics	asRNA_Tetracyclin	asRNA_NaCl	asRNA_Tetracyclin_2	asRNA_Antibiotics	asRNA_osmotic_oxidative_antibiotics:asRNA_Tetracyclin	wild_type	LB	early-stationary
ERX541595	2014-09-07 01:24:00	287	Pseudomonas aeruginosa	287	1236	287	Pseudomonas aeruginosa	PAIRED	ILLUMINA	Illumina HiSeq 2000	ERR583508	ERP006680	PRJEB6998	260437	ERS530379	SAMEA2708977	ERA349965	RNA-Seq	size fractionation	TRANSCRIPTOMIC	Technical University of Denmark	500	0	979844	3023205		25213728	25213728	PA01		NC_002516.2	asRNA_osmotic_oxidative_antibiotics	asRNA_Tobramycin	asRNA_NaCl	asRNA_Tobramycin_1	asRNA_Antibiotics	asRNA_osmotic_oxidative_antibiotics:asRNA_Tobramycin	wild_type	LB	early-stationary
ERX541596	2014-09-07 01:24:00	287	Pseudomonas aeruginosa	287	1236	287	Pseudomonas aeruginosa	PAIRED	ILLUMINA	Illumina HiSeq 2000	ERR583509	ERP006680	PRJEB6998	260437	ERS530380	SAMEA2708978	ERA349965	RNA-Seq	size fractionation	TRANSCRIPTOMIC	Technical University of Denmark	500	0	979845	3023206		25213728	25213728	PA01		NC_002516.2	asRNA_osmotic_oxidative_antibiotics	asRNA_Tobramycin	asRNA_NaCl	asRNA_Tobramycin_2	asRNA_Antibiotics	asRNA_osmotic_oxidative_antibiotics:asRNA_Tobramycin	wild_type	LB	early-stationary
Paeru_0017	2020-01-06 17:53:00		Pseudomonas aeruginosa K2733	287			Pseudomonas aeruginosa	PAIRED	ILLUMINA	Illumina HiSeq 2500			PRJNA717794								Systems Biology Research Group						NA		K2733	K2733		Paeru_PRECISE	CAMHB_wt	M9glucAA_wt	CAMHB_wt	Paeru_Precise	Paeru_PRECISE:CAMHB_wt	del_mexB	CAMHB	exponential
Paeru_0018	2020-01-06 17:53:00		Pseudomonas aeruginosa K2733	287			Pseudomonas aeruginosa	PAIRED	ILLUMINA	Illumina HiSeq 2500			PRJNA717794								Systems Biology Research Group						NA		K2733	K2733		Paeru_PRECISE	CAMHB_wt	M9glucAA_wt	CAMHB_wt	Paeru_Precise	Paeru_PRECISE:CAMHB_wt	del_mexB	CAMHB	exponential
Paeru_0019	2020-01-06 17:53:00		Pseudomonas aeruginosa K2733	287			Pseudomonas aeruginosa	PAIRED	ILLUMINA	Illumina HiSeq 2500			PRJNA717794								Systems Biology Research Group						NA		K2733	K2733		Paeru_PRECISE	CAMHB_wt	M9glucAA_wt	CAMHB_wt	Paeru_Precise	Paeru_PRECISE:CAMHB_wt	del_mexB	CAMHB	exponential
Paeru_0020	2020-01-06 17:53:00		Pseudomonas aeruginosa K2733	287			Pseudomonas aeruginosa	PAIRED	ILLUMINA	Illumina HiSeq 2500			PRJNA717794								Systems Biology Research Group						NA		K2733	K2733		Paeru_PRECISE	CAMHB_wt	M9glucAA_wt	CAMHB_wt	Paeru_Precise	Paeru_PRECISE:CAMHB_wt	del_mexB	CAMHB	exponential
Paeru_0033	2020-01-06 17:53:00		Pseudomonas aeruginosa K2733	287			Pseudomonas aeruginosa	PAIRED	ILLUMINA	Illumina HiSeq 2500			PRJNA717794								Systems Biology Research Group						NA		K2733	K2733		Paeru_PRECISE	M9glucAA_Pqt10	M9glucAA_wt	M9glucAA_Pqt10	Paeru_Precise	Paeru_PRECISE:M9glucAA_Pqt10	del_mexB	M9	exponential
Paeru_0034	2020-01-06 17:53:00		Pseudomonas aeruginosa K2733	287			Pseudomonas aeruginosa	PAIRED	ILLUMINA	Illumina HiSeq 2500			PRJNA717794								Systems Biology Research Group						NA		K2733	K2733		Paeru_PRECISE	M9glucAA_Pqt10	M9glucAA_wt	M9glucAA_Pqt10	Paeru_Precise	Paeru_PRECISE:M9glucAA_Pqt10	del_mexB	M9	exponential
Paeru_0035	2020-01-06 17:53:00		Pseudomonas aeruginosa K2733	287			Pseudomonas aeruginosa	PAIRED	ILLUMINA	Illumina HiSeq 2500			PRJNA717794								Systems Biology Research Group						NA		K2733	K2733		Paeru_PRECISE	M9glucAA_Pqt	M9glucAA_wt	M9glucAA_Pqt	Paeru_Precise	Paeru_PRECISE:M9glucAA_Pqt	del_mexB	M9	exponential
Paeru_0036	2020-01-06 17:53:00		Pseudomonas aeruginosa K2733	287			Pseudomonas aeruginosa	PAIRED	ILLUMINA	Illumina HiSeq 2500			PRJNA717794								Systems Biology Research Group						NA		K2733	K2733		Paeru_PRECISE	M9glucAA_Pqt	M9glucAA_wt	M9glucAA_Pqt	Paeru_Precise	Paeru_PRECISE:M9glucAA_Pqt	del_mexB	M9	exponential
Paeru_0037	2020-01-06 17:53:00		Pseudomonas aeruginosa K2733	287			Pseudomonas aeruginosa	PAIRED	ILLUMINA	Illumina HiSeq 2500			PRJNA717794								Systems Biology Research Group						NA		K2733	K2733		Paeru_PRECISE	M9glucAA_wo_Pqt	M9glucAA_wt	M9glucAA_wo_Pqt	Paeru_Precise	Paeru_PRECISE:M9glucAA_wo_Pqt	del_mexB	M9	exponential
Paeru_0038	2020-01-06 17:53:00		Pseudomonas aeruginosa K2733	287			Pseudomonas aeruginosa	PAIRED	ILLUMINA	Illumina HiSeq 2500			PRJNA717794								Systems Biology Research Group						NA		K2733	K2733		Paeru_PRECISE	M9glucAA_wo_Pqt	M9glucAA_wt	M9glucAA_wo_Pqt	Paeru_Precise	Paeru_PRECISE:M9glucAA_wo_Pqt	del_mexB	M9	exponential
Paeru_0039	2020-01-06 17:53:00		Pseudomonas aeruginosa PA01	287			Pseudomonas aeruginosa	PAIRED	ILLUMINA	Illumina HiSeq 2500			PRJNA717794								Systems Biology Research Group						NA		PA01	PAO1		Paeru_PRECISE	M9glucAA_NaCl	M9glucAA_wt	M9glucAA_NaCl	Paeru_Precise	Paeru_PRECISE:M9glucAA_NaCl	wild_type	M9	exponential
Paeru_0040	2020-01-06 17:53:00		Pseudomonas aeruginosa PA01	287			Pseudomonas aeruginosa	PAIRED	ILLUMINA	Illumina HiSeq 2500			PRJNA717794								Systems Biology Research Group						NA		PA01	PAO1		Paeru_PRECISE	M9glucAA_NaCl	M9glucAA_wt	M9glucAA_NaCl	Paeru_Precise	Paeru_PRECISE:M9glucAA_NaCl	wild_type	M9	exponential
Paeru_0041	2020-01-06 17:53:00		Pseudomonas aeruginosa PA01	287			Pseudomonas aeruginosa	PAIRED	ILLUMINA	Illumina HiSeq 2500			PRJNA717794								Systems Biology Research Group						NA		PA01	PAO1		Paeru_PRECISE	M9glucAA_NaCl	M9glucAA_wt	M9glucAA_NaCl	Paeru_Precise	Paeru_PRECISE:M9glucAA_NaCl	wild_type	M9	exponential
Paeru_0042	2020-01-06 17:53:00		Pseudomonas aeruginosa K2733	287			Pseudomonas aeruginosa	PAIRED	ILLUMINA	Illumina HiSeq 2500			PRJNA717794								Systems Biology Research Group						NA		K2733	K2733		Paeru_PRECISE	CAMHB_wt	M9glucAA_wt	CAMHB_wt	Paeru_Precise	Paeru_PRECISE:CAMHB_wt	del_mexB	CAMHB	exponential
Paeru_0043	2020-01-06 17:53:00		Pseudomonas aeruginosa K2733	287			Pseudomonas aeruginosa	PAIRED	ILLUMINA	Illumina HiSeq 2500			PRJNA717794								Systems Biology Research Group						NA		K2733	K2733		Paeru_PRECISE	CAMHB_wt	M9glucAA_wt	CAMHB_wt	Paeru_Precise	Paeru_PRECISE:CAMHB_wt	del_mexB	CAMHB	exponential
Paeru_0044	2020-01-06 17:53:00		Pseudomonas aeruginosa K2733	287			Pseudomonas aeruginosa	PAIRED	ILLUMINA	Illumina HiSeq 2500			PRJNA717794								Systems Biology Research Group						NA		K2733	K2733		Paeru_PRECISE	LB_wt	M9glucAA_wt	LB_wt	Paeru_Precise	Paeru_PRECISE:LB_wt	del_mexB	LB	exponential
Paeru_0045	2020-01-06 17:53:00		Pseudomonas aeruginosa K2733	287			Pseudomonas aeruginosa	PAIRED	ILLUMINA	Illumina HiSeq 2500			PRJNA717794								Systems Biology Research Group						NA		K2733	K2733		Paeru_PRECISE	LB_wt	M9glucAA_wt	LB_wt	Paeru_Precise	Paeru_PRECISE:LB_wt	del_mexB	LB	exponential
Paeru_0046	2020-01-06 17:53:00		Pseudomonas aeruginosa K2733	287			Pseudomonas aeruginosa	PAIRED	ILLUMINA	Illumina HiSeq 2500			PRJNA717794								Systems Biology Research Group						NA		K2733	K2733		Paeru_PRECISE	M9glucAA_wt	M9glucAA_wt	M9glucAA_wt	Paeru_Precise	Paeru_PRECISE:M9glucAA_wt	del_mexB	M9	exponential
Paeru_0047	2020-01-06 17:53:00		Pseudomonas aeruginosa K2733	287			Pseudomonas aeruginosa	PAIRED	ILLUMINA	Illumina HiSeq 2500			PRJNA717794								Systems Biology Research Group						NA		K2733	K2733		Paeru_PRECISE	M9glucAA_wt	M9glucAA_wt	M9glucAA_wt	Paeru_Precise	Paeru_PRECISE:M9glucAA_wt	del_mexB	M9	exponential
Paeru_0048	2020-01-06 17:53:00		Pseudomonas aeruginosa K2733	287			Pseudomonas aeruginosa	PAIRED	ILLUMINA	Illumina HiSeq 2500			PRJNA717794								Systems Biology Research Group						NA		K2733	K2733		Paeru_PRECISE	M9glucAA_lowpH	M9glucAA_wt	M9glucAA_lowpH	Paeru_Precise	Paeru_PRECISE:M9glucAA_lowpH	del_mexB	M9	exponential
Paeru_0049	2020-01-06 17:53:00		Pseudomonas aeruginosa K2733	287			Pseudomonas aeruginosa	PAIRED	ILLUMINA	Illumina HiSeq 2500			PRJNA717794								Systems Biology Research Group						NA		K2733	K2733		Paeru_PRECISE	M9glucAA_lowpH	M9glucAA_wt	M9glucAA_lowpH	Paeru_Precise	Paeru_PRECISE:M9glucAA_lowpH	del_mexB	M9	exponential
Paeru_0050	2020-01-06 17:53:00		Pseudomonas aeruginosa K2733	287			Pseudomonas aeruginosa	PAIRED	ILLUMINA	Illumina HiSeq 2500			PRJNA717794								Systems Biology Research Group						NA		K2733	K2733		Paeru_PRECISE	M9glucAA_DPD	M9glucAA_wt	M9glucAA_DPD	Paeru_Precise	Paeru_PRECISE:M9glucAA_DPD	del_mexB	M9	exponential
Paeru_0051	2020-01-06 17:53:00		Pseudomonas aeruginosa K2733	287			Pseudomonas aeruginosa	PAIRED	ILLUMINA	Illumina HiSeq 2500			PRJNA717794								Systems Biology Research Group						NA		K2733	K2733		Paeru_PRECISE	M9glucAA_DPD	M9glucAA_wt	M9glucAA_DPD	Paeru_Precise	Paeru_PRECISE:M9glucAA_DPD	del_mexB	M9	exponential
Paeru_0052	2020-01-06 17:53:00		Pseudomonas aeruginosa PA01	287			Pseudomonas aeruginosa	PAIRED	ILLUMINA	Illumina HiSeq 2500			PRJNA717794								Systems Biology Research Group						NA		PA01	PAO1		Paeru_PRECISE	M9sucAA_wt	M9glucAA_wt	M9sucAA_wt	Paeru_Precise	Paeru_PRECISE:M9sucAA_wt	wild_type	M9	exponential
Paeru_0053	2020-01-06 17:53:00		Pseudomonas aeruginosa PA01	287			Pseudomonas aeruginosa	PAIRED	ILLUMINA	Illumina HiSeq 2500			PRJNA717794								Systems Biology Research Group						NA		PA01	PAO1		Paeru_PRECISE	M9sucAA_wt	M9glucAA_wt	M9sucAA_wt	Paeru_Precise	Paeru_PRECISE:M9sucAA_wt	wild_type	M9	exponential
Paeru_0056	2020-01-06 17:53:00		Pseudomonas aeruginosa PA01	287			Pseudomonas aeruginosa	PAIRED	ILLUMINA	Illumina HiSeq 2500			PRJNA717794								Systems Biology Research Group						NA		PA01	PAO1		Paeru_PRECISE	M9glucAA_NaCl	M9glucAA_wt	M9glucAA_NaCl	Paeru_Precise	Paeru_PRECISE:M9glucAA_NaCl	wild_type	M9	exponential
Paeru_0057	2020-01-06 17:53:00		Pseudomonas aeruginosa PA01	287			Pseudomonas aeruginosa	PAIRED	ILLUMINA	Illumina HiSeq 2500			PRJNA717794								Systems Biology Research Group						NA		PA01	PAO1		Paeru_PRECISE	M9glucAA_NaCl	M9glucAA_wt	M9glucAA_NaCl	Paeru_Precise	Paeru_PRECISE:M9glucAA_NaCl	wild_type	M9	exponential
Paeru_0058	2020-01-06 17:53:00		Pseudomonas aeruginosa K2733	287			Pseudomonas aeruginosa	PAIRED	ILLUMINA	Illumina HiSeq 2500			PRJNA717794								Systems Biology Research Group						NA		K2733	K2733		Paeru_PRECISE	M9sucAA_wt	M9glucAA_wt	M9sucAA_wt	Paeru_Precise	Paeru_PRECISE:M9sucAA_wt	del_mexB	M9	exponential
Paeru_0059	2020-01-06 17:53:00		Pseudomonas aeruginosa K2733	287			Pseudomonas aeruginosa	PAIRED	ILLUMINA	Illumina HiSeq 2500			PRJNA717794								Systems Biology Research Group						NA		K2733	K2733		Paeru_PRECISE	M9sucAA_wt	M9glucAA_wt	M9sucAA_wt	Paeru_Precise	Paeru_PRECISE:M9sucAA_wt	del_mexB	M9	exponential
Paeru_0060	2020-01-06 17:53:00		Pseudomonas aeruginosa K2733	287			Pseudomonas aeruginosa	PAIRED	ILLUMINA	Illumina HiSeq 2500			PRJNA717794								Systems Biology Research Group						NA		K2733	K2733		Paeru_PRECISE	R10LB_wt	M9glucAA_wt	R10LB_wt	Paeru_Precise	Paeru_PRECISE:R10LB_wt	del_mexB	R10LB	exponential
Paeru_0061	2020-01-06 17:53:00		Pseudomonas aeruginosa K2733	287			Pseudomonas aeruginosa	PAIRED	ILLUMINA	Illumina HiSeq 2500			PRJNA717794								Systems Biology Research Group						NA		K2733	K2733		Paeru_PRECISE	M9glucAA_NaCl	M9glucAA_wt	M9glucAA_NaCl	Paeru_Precise	Paeru_PRECISE:M9glucAA_NaCl	del_mexB	M9	exponential
Paeru_0062	2020-01-06 17:53:00		Pseudomonas aeruginosa K2733	287			Pseudomonas aeruginosa	PAIRED	ILLUMINA	Illumina HiSeq 2500			PRJNA717794								Systems Biology Research Group						NA		K2733	K2733		Paeru_PRECISE	M9glucAA_NaCl	M9glucAA_wt	M9glucAA_NaCl	Paeru_Precise	Paeru_PRECISE:M9glucAA_NaCl	del_mexB	M9	exponential
Paeru_0063	2020-01-06 17:53:00		Pseudomonas aeruginosa K2733	287			Pseudomonas aeruginosa	PAIRED	ILLUMINA	Illumina HiSeq 2500			PRJNA717794								Systems Biology Research Group						NA		K2733	K2733		Paeru_PRECISE	M9fructAA_wt	M9glucAA_wt	M9fructAA_wt	Paeru_Precise	Paeru_PRECISE:M9fructAA_wt	del_mexB	M9	exponential
Paeru_0064	2020-01-06 17:53:00		Pseudomonas aeruginosa K2733	287			Pseudomonas aeruginosa	PAIRED	ILLUMINA	Illumina HiSeq 2500			PRJNA717794								Systems Biology Research Group						NA		K2733	K2733		Paeru_PRECISE	M9fructAA_wt	M9glucAA_wt	M9fructAA_wt	Paeru_Precise	Paeru_PRECISE:M9fructAA_wt	del_mexB	M9	exponential
Paeru_0065	2020-01-06 17:53:00		Pseudomonas aeruginosa K2733	287			Pseudomonas aeruginosa	PAIRED	ILLUMINA	Illumina HiSeq 2500			PRJNA717794								Systems Biology Research Group						NA		K2733	K2733		Paeru_PRECISE	M9GlcNAcAA_wt	M9glucAA_wt	M9GlcNAcAA_wt	Paeru_Precise	Paeru_PRECISE:M9GlcNAcAA_wt	del_mexB	M9	exponential
Paeru_0066	2020-01-06 17:53:00		Pseudomonas aeruginosa K2733	287			Pseudomonas aeruginosa	PAIRED	ILLUMINA	Illumina HiSeq 2500			PRJNA717794								Systems Biology Research Group						NA		K2733	K2733		Paeru_PRECISE	M9GlcNAcAA_wt	M9glucAA_wt	M9GlcNAcAA_wt	Paeru_Precise	Paeru_PRECISE:M9GlcNAcAA_wt	del_mexB	M9	exponential
Paeru_0068	2020-01-06 17:53:00		Pseudomonas aeruginosa K2733	287			Pseudomonas aeruginosa	PAIRED	ILLUMINA	Illumina HiSeq 2500			PRJNA717794								Systems Biology Research Group						NA		K2733	K2733		Paeru_PRECISE	M9pyruvAA_wt	M9glucAA_wt	M9pyruvAA_wt	Paeru_Precise	Paeru_PRECISE:M9pyruvAA_wt	del_mexB	M9	exponential
Paeru_0069	2020-01-06 17:53:00		Pseudomonas aeruginosa K2733	287			Pseudomonas aeruginosa	PAIRED	ILLUMINA	Illumina HiSeq 2500			PRJNA717794								Systems Biology Research Group						NA		K2733	K2733		Paeru_PRECISE	M9pyruvAA_wt	M9glucAA_wt	M9pyruvAA_wt	Paeru_Precise	Paeru_PRECISE:M9pyruvAA_wt	del_mexB	M9	exponential
Paeru_0070	2020-01-06 17:53:00		Pseudomonas aeruginosa PA01	287			Pseudomonas aeruginosa	PAIRED	ILLUMINA	Illumina HiSeq 2500			PRJNA717794								Systems Biology Research Group						NA		PA01	PAO1		Paeru_PRECISE	M9fructAA_wt	M9glucAA_wt	M9fructAA_wt	Paeru_Precise	Paeru_PRECISE:M9fructAA_wt	wild_type	M9	exponential
Paeru_0071	2020-01-06 17:53:00		Pseudomonas aeruginosa PA01	287			Pseudomonas aeruginosa	PAIRED	ILLUMINA	Illumina HiSeq 2500			PRJNA717794								Systems Biology Research Group						NA		PA01	PAO1		Paeru_PRECISE	M9fructAA_wt	M9glucAA_wt	M9fructAA_wt	Paeru_Precise	Paeru_PRECISE:M9fructAA_wt	wild_type	M9	exponential
Paeru_0072	2020-01-06 17:53:00		Pseudomonas aeruginosa PA01	287			Pseudomonas aeruginosa	PAIRED	ILLUMINA	Illumina HiSeq 2500			PRJNA717794								Systems Biology Research Group						NA		PA01	PAO1		Paeru_PRECISE	M9GlcNAcAA_wt	M9glucAA_wt	M9GlcNAcAA_wt	Paeru_Precise	Paeru_PRECISE:M9GlcNAcAA_wt	wild_type	M9	exponential
Paeru_0073	2020-01-06 17:53:00		Pseudomonas aeruginosa PA01	287			Pseudomonas aeruginosa	PAIRED	ILLUMINA	Illumina HiSeq 2500			PRJNA717794								Systems Biology Research Group						NA		PA01	PAO1		Paeru_PRECISE	M9GlcNAcAA_wt	M9glucAA_wt	M9GlcNAcAA_wt	Paeru_Precise	Paeru_PRECISE:M9GlcNAcAA_wt	wild_type	M9	exponential
Paeru_0074	2020-01-06 17:53:00		Pseudomonas aeruginosa PA01	287			Pseudomonas aeruginosa	PAIRED	ILLUMINA	Illumina HiSeq 2500			PRJNA717794								Systems Biology Research Group						NA		PA01	PAO1		Paeru_PRECISE	M9glycAA_wt	M9glucAA_wt	M9glycAA_wt	Paeru_Precise	Paeru_PRECISE:M9glycAA_wt	wild_type	M9	exponential
Paeru_0075	2020-01-06 17:53:00		Pseudomonas aeruginosa PA01	287			Pseudomonas aeruginosa	PAIRED	ILLUMINA	Illumina HiSeq 2500			PRJNA717794								Systems Biology Research Group						NA		PA01	PAO1		Paeru_PRECISE	M9glycAA_wt	M9glucAA_wt	M9glycAA_wt	Paeru_Precise	Paeru_PRECISE:M9glycAA_wt	wild_type	M9	exponential
Paeru_0077	2020-01-06 17:53:00		Pseudomonas aeruginosa PA01	287			Pseudomonas aeruginosa	PAIRED	ILLUMINA	Illumina HiSeq 2500			PRJNA717794								Systems Biology Research Group						NA		PA01	PAO1		Paeru_PRECISE	M9pyruvAA_wt	M9glucAA_wt	M9pyruvAA_wt	Paeru_Precise	Paeru_PRECISE:M9pyruvAA_wt	wild_type	M9	exponential
Paeru_0106	2020-01-06 17:53:00		Pseudomonas aeruginosa K2733	287			Pseudomonas aeruginosa	PAIRED	ILLUMINA	Illumina HiSeq 2500			PRJNA717794								Systems Biology Research Group						NA		K2733	K2733		Paeru_PRECISE	CAMHB_wt	M9glucAA_wt	CAMHB_wt	Paeru_Precise	Paeru_PRECISE:CAMHB_wt	del_mexB	CAMHB	exponential
Paeru_0107	2020-01-06 17:53:00		Pseudomonas aeruginosa K2733	287			Pseudomonas aeruginosa	PAIRED	ILLUMINA	Illumina HiSeq 2500			PRJNA717794								Systems Biology Research Group						NA		K2733	K2733		Paeru_PRECISE	CAMHB_wt	M9glucAA_wt	CAMHB_wt	Paeru_Precise	Paeru_PRECISE:CAMHB_wt	del_mexB	CAMHB	exponential
Paeru_0111	2020-01-06 17:53:00		Pseudomonas aeruginosa K2733	287			Pseudomonas aeruginosa	PAIRED	ILLUMINA	Illumina HiSeq 2500			PRJNA717794								Systems Biology Research Group						NA		K2733	K2733		Paeru_PRECISE	R10LB_wt	M9glucAA_wt	R10LB_wt	Paeru_Precise	Paeru_PRECISE:R10LB_wt	del_mexB	R10LB	exponential
Paeru_0112	2020-01-06 17:53:00		Pseudomonas aeruginosa K2733	287			Pseudomonas aeruginosa	PAIRED	ILLUMINA	Illumina HiSeq 2500			PRJNA717794								Systems Biology Research Group						NA		K2733	K2733		Paeru_PRECISE	R10LB_wt	M9glucAA_wt	R10LB_wt	Paeru_Precise	Paeru_PRECISE:R10LB_wt	del_mexB	R10LB	exponential
Paeru_0131	2020-01-06 17:53:00		Pseudomonas aeruginosa K2733	287			Pseudomonas aeruginosa	PAIRED	ILLUMINA	Illumina HiSeq 2500			PRJNA717794								Systems Biology Research Group						NA		K2733	K2733		Paeru_PRECISE	R10LB_wt	M9glucAA_wt	R10LB_wt	Paeru_Precise	Paeru_PRECISE:R10LB_wt	del_mexB	R10LB	exponential
Paeru_0132	2020-01-06 17:53:00		Pseudomonas aeruginosa K2733	287			Pseudomonas aeruginosa	PAIRED	ILLUMINA	Illumina HiSeq 2500			PRJNA717794								Systems Biology Research Group						NA		K2733	K2733		Paeru_PRECISE	R10LB_wt	M9glucAA_wt	R10LB_wt	Paeru_Precise	Paeru_PRECISE:R10LB_wt	del_mexB	R10LB	exponential
Paeru_0133	2020-01-06 17:53:00		Pseudomonas aeruginosa PA01	287			Pseudomonas aeruginosa	PAIRED	ILLUMINA	Illumina HiSeq 2500			PRJNA717794								Systems Biology Research Group						NA		PA01	PAO1		Paeru_PRECISE	M9sucroseAA_Pqt_Biofilm	M9glucAA_wt	M9sucroseAA_Pqt_Biofilm	Paeru_Precise	Paeru_PRECISE:M9sucroseAA_Pqt_Biofilm	wild_type	M9	exponential
Paeru_0134	2020-01-06 17:53:00		Pseudomonas aeruginosa PA01	287			Pseudomonas aeruginosa	PAIRED	ILLUMINA	Illumina HiSeq 2500			PRJNA717794								Systems Biology Research Group						NA		PA01	PAO1		Paeru_PRECISE	M9sucroseAA_Pqt_Biofilm	M9glucAA_wt	M9sucroseAA_Pqt_Biofilm	Paeru_Precise	Paeru_PRECISE:M9sucroseAA_Pqt_Biofilm	wild_type	M9	exponential
Paeru_0135	2020-01-06 17:53:00		Pseudomonas aeruginosa PA01	287			Pseudomonas aeruginosa	PAIRED	ILLUMINA	Illumina HiSeq 2500			PRJNA717794								Systems Biology Research Group						NA		PA01	PAO1		Paeru_PRECISE	M9sucroseAA_Pqt_Biofilm	M9glucAA_wt	M9sucroseAA_Pqt_Biofilm	Paeru_Precise	Paeru_PRECISE:M9sucroseAA_Pqt_Biofilm	wild_type	M9	exponential
Paeru_0136	2020-01-06 17:53:00		Pseudomonas aeruginosa PA01	287			Pseudomonas aeruginosa	PAIRED	ILLUMINA	Illumina HiSeq 2500			PRJNA717794								Systems Biology Research Group						NA		PA01	PAO1		Paeru_PRECISE	M9sucroseAA_Pqt_Biofilm	M9glucAA_wt	M9sucroseAA_Pqt_Biofilm	Paeru_Precise	Paeru_PRECISE:M9sucroseAA_Pqt_Biofilm	wild_type	M9	exponential
Paeru_0137	2020-01-06 17:53:00		Pseudomonas aeruginosa PA01	287			Pseudomonas aeruginosa	PAIRED	ILLUMINA	Illumina HiSeq 2500			PRJNA717794								Systems Biology Research Group						NA		PA01	PAO1		Paeru_PRECISE	M9sucroseAA_Pqt_Biofilm	M9glucAA_wt	M9sucroseAA_Pqt_Biofilm	Paeru_Precise	Paeru_PRECISE:M9sucroseAA_Pqt_Biofilm	wild_type	M9	exponential
Paeru_0138	2020-01-06 17:53:00		Pseudomonas aeruginosa PA01	287			Pseudomonas aeruginosa	PAIRED	ILLUMINA	Illumina HiSeq 2500			PRJNA717794								Systems Biology Research Group						NA		PA01	PAO1		Paeru_PRECISE	M9sucroseAA_Pqt_Biofilm	M9glucAA_wt	M9sucroseAA_Pqt_Biofilm	Paeru_Precise	Paeru_PRECISE:M9sucroseAA_Pqt_Biofilm	wild_type	M9	exponential
Paeru_0161	2020-01-06 17:53:00		Pseudomonas aeruginosa K2733	287			Pseudomonas aeruginosa	PAIRED	ILLUMINA	Illumina HiSeq 2500			PRJNA717794								Systems Biology Research Group						NA		PA01	PAO1		Paeru_PRECISE	M9sucAA_wt	M9glucAA_wt	M9sucAA_wt	Paeru_Precise	Paeru_PRECISE:M9sucAA_wt	wild_type	M9	exponential
Paeru_0162	2020-01-06 17:53:00		Pseudomonas aeruginosa K2733	287			Pseudomonas aeruginosa	PAIRED	ILLUMINA	Illumina HiSeq 2500			PRJNA717794								Systems Biology Research Group						NA		PA01	PAO1		Paeru_PRECISE	M9sucAA_wt	M9glucAA_wt	M9sucAA_wt	Paeru_Precise	Paeru_PRECISE:M9sucAA_wt	wild_type	M9	exponential
Paeru_0166	2020-01-06 17:53:00		Pseudomonas aeruginosa K2733	287			Pseudomonas aeruginosa	PAIRED	ILLUMINA	Illumina HiSeq 2500			PRJNA717794								Systems Biology Research Group						NA		K2733	K2733		Paeru_PRECISE	R10LB_wt	M9glucAA_wt	R10LB_wt	Paeru_Precise	Paeru_PRECISE:R10LB_wt	del_mexB	R10LB	exponential
Paeru_0167	2020-01-06 17:53:00		Pseudomonas aeruginosa K2733	287			Pseudomonas aeruginosa	PAIRED	ILLUMINA	Illumina HiSeq 2500			PRJNA717794								Systems Biology Research Group						NA		K2733	K2733		Paeru_PRECISE	R10LB_wt	M9glucAA_wt	R10LB_wt	Paeru_Precise	Paeru_PRECISE:R10LB_wt	del_mexB	R10LB	exponential
Paeru_0220	2020-01-06 17:53:00		Pseudomonas aeruginosa K2733	287			Pseudomonas aeruginosa	PAIRED	ILLUMINA	Illumina HiSeq 2500			PRJNA717794								Systems Biology Research Group						NA		K2733	K2733		Paeru_PRECISE	LB_wt	M9glucAA_wt	LB_wt	Paeru_Precise	Paeru_PRECISE:LB_wt	del_mexB	LB	exponential
Paeru_0221	2020-01-06 17:53:00		Pseudomonas aeruginosa K2733	287			Pseudomonas aeruginosa	PAIRED	ILLUMINA	Illumina HiSeq 2500			PRJNA717794								Systems Biology Research Group						NA		K2733	K2733		Paeru_PRECISE	LB_wt	M9glucAA_wt	LB_wt	Paeru_Precise	Paeru_PRECISE:LB_wt	del_mexB	LB	exponential
Paeru_0258	2020-01-06 17:53:00		Pseudomonas aeruginosa K2733	287			Pseudomonas aeruginosa	PAIRED	ILLUMINA	Illumina HiSeq 2500			PRJNA717794								Systems Biology Research Group						NA		PAO1	PAO1		Paeru_PRECISE	R10LB_NaCl	M9glucAA_wt	R10LB_NaCl	Paeru_Precise	Paeru_PRECISE:R10LB_NaCl	wild_type	R10LB	exponential
Paeru_0259	2020-01-06 17:53:00		Pseudomonas aeruginosa K2733	287			Pseudomonas aeruginosa	PAIRED	ILLUMINA	Illumina HiSeq 2500			PRJNA717794								Systems Biology Research Group						NA		PAO1	PAO1		Paeru_PRECISE	R10LB_NaCl	M9glucAA_wt	R10LB_NaCl	Paeru_Precise	Paeru_PRECISE:R10LB_NaCl	wild_type	R10LB	exponential
Paeru_0260	2020-01-06 17:53:00		Pseudomonas aeruginosa K2733	287			Pseudomonas aeruginosa	PAIRED	ILLUMINA	Illumina HiSeq 2500			PRJNA717794								Systems Biology Research Group						NA		PAO1	PAO1		Paeru_PRECISE	M9glucAA_wt	M9glucAA_wt	M9glucAA_wt	Paeru_Precise	Paeru_PRECISE:M9glucAA_wt	wild_type	M9	exponential
Paeru_0261	2020-01-06 17:53:00		Pseudomonas aeruginosa K2733	287			Pseudomonas aeruginosa	PAIRED	ILLUMINA	Illumina HiSeq 2500			PRJNA717794								Systems Biology Research Group						NA		PAO1	PAO1		Paeru_PRECISE	M9glucAA_Zn	M9glucAA_wt	M9glucAA_Zn	Paeru_Precise	Paeru_PRECISE:M9glucAA_Zn	wild_type	M9	exponential
Paeru_0262	2020-01-06 17:53:00		Pseudomonas aeruginosa K2733	287			Pseudomonas aeruginosa	PAIRED	ILLUMINA	Illumina HiSeq 2500			PRJNA717794								Systems Biology Research Group						NA		PAO1	PAO1		Paeru_PRECISE	M9glucAA_Cu	M9glucAA_wt	M9glucAA_Cu	Paeru_Precise	Paeru_PRECISE:M9glucAA_Cu	wild_type	M9	exponential
Paeru_0263	2020-01-06 17:53:00		Pseudomonas aeruginosa K2733	287			Pseudomonas aeruginosa	PAIRED	ILLUMINA	Illumina HiSeq 2500			PRJNA717794								Systems Biology Research Group						NA		PAO1	PAO1		Paeru_PRECISE	M9glucAA_NaOCl	M9glucAA_wt	M9glucAA_NaOCl	Paeru_Precise	Paeru_PRECISE:M9glucAA_NaOCl	wild_type	M9	exponential
Paeru_0264	2020-01-06 17:53:00		Pseudomonas aeruginosa K2733	287			Pseudomonas aeruginosa	PAIRED	ILLUMINA	Illumina HiSeq 2500			PRJNA717794								Systems Biology Research Group						NA		PAO1	PAO1		Paeru_PRECISE	M9GlcNAcAA_8	M9glucAA_wt	M9GlcNAcAA_8	Paeru_Precise	Paeru_PRECISE:M9GlcNAcAA_8	wild_type	M9	exponential
Paeru_0265	2020-01-06 17:53:00		Pseudomonas aeruginosa K2733	287			Pseudomonas aeruginosa	PAIRED	ILLUMINA	Illumina HiSeq 2500			PRJNA717794								Systems Biology Research Group						NA		PAO1	PAO1		Paeru_PRECISE	M9GlcNAcAA_8	M9glucAA_wt	M9GlcNAcAA_8	Paeru_Precise	Paeru_PRECISE:M9GlcNAcAA_8	wild_type	M9	exponential
Paeru_0266	2020-01-06 17:53:00		Pseudomonas aeruginosa K2733	287			Pseudomonas aeruginosa	PAIRED	ILLUMINA	Illumina HiSeq 2500			PRJNA717794								Systems Biology Research Group						NA		PAO1	PAO1		Paeru_PRECISE	M9GlcNAcAA_4	M9glucAA_wt	M9GlcNAcAA_4	Paeru_Precise	Paeru_PRECISE:M9GlcNAcAA_4	wild_type	M9	exponential
Paeru_0267	2020-01-06 17:53:00		Pseudomonas aeruginosa K2733	287			Pseudomonas aeruginosa	PAIRED	ILLUMINA	Illumina HiSeq 2500			PRJNA717794								Systems Biology Research Group						NA		PAO1	PAO1		Paeru_PRECISE	M9GlcNAcAA_4	M9glucAA_wt	M9GlcNAcAA_4	Paeru_Precise	Paeru_PRECISE:M9GlcNAcAA_4	wild_type	M9	exponential
Paeru_0268	2020-01-06 17:53:00		Pseudomonas aeruginosa K2733	287			Pseudomonas aeruginosa	PAIRED	ILLUMINA	Illumina HiSeq 2500			PRJNA717794								Systems Biology Research Group						NA		PAO1	PAO1		Paeru_PRECISE	M9GlcNAcAA_2	M9glucAA_wt	M9GlcNAcAA_2	Paeru_Precise	Paeru_PRECISE:M9GlcNAcAA_2	wild_type	M9	exponential
Paeru_0269	2020-01-06 17:53:00		Pseudomonas aeruginosa K2733	287			Pseudomonas aeruginosa	PAIRED	ILLUMINA	Illumina HiSeq 2500			PRJNA717794								Systems Biology Research Group						NA		PAO1	PAO1		Paeru_PRECISE	M9GlcNAcAA_2	M9glucAA_wt	M9GlcNAcAA_2	Paeru_Precise	Paeru_PRECISE:M9GlcNAcAA_2	wild_type	M9	exponential
Paeru_0270	2020-01-06 17:53:00		Pseudomonas aeruginosa K2733	287			Pseudomonas aeruginosa	PAIRED	ILLUMINA	Illumina HiSeq 2500			PRJNA717794								Systems Biology Research Group						NA		PAO1	PAO1		Paeru_PRECISE	M9GlcNAcAA_1	M9glucAA_wt	M9GlcNAcAA_1	Paeru_Precise	Paeru_PRECISE:M9GlcNAcAA_1	wild_type	M9	exponential
Paeru_0271	2020-01-06 17:53:00		Pseudomonas aeruginosa K2733	287			Pseudomonas aeruginosa	PAIRED	ILLUMINA	Illumina HiSeq 2500			PRJNA717794								Systems Biology Research Group						NA		PAO1	PAO1		Paeru_PRECISE	M9GlcNAcAA_1	M9glucAA_wt	M9GlcNAcAA_1	Paeru_Precise	Paeru_PRECISE:M9GlcNAcAA_1	wild_type	M9	exponential
Paeru_0282	2020-01-06 17:53:00		Pseudomonas aeruginosa PAO1	287			Pseudomonas aeruginosa	PAIRED	ILLUMINA	Illumina HiSeq 2500			PRJNA717794								Systems Biology Research Group						NA		PAO1	PAO1		Paeru_PRECISE	M9glucAA_NaOCl	M9glucAA_wt	M9glucAA_NaOCl	Paeru_Precise	Paeru_PRECISE:M9glucAA_NaOCl	wild_type	M9	exponential
Paeru_0283	2020-01-06 17:53:00		Pseudomonas aeruginosa PAO1	287			Pseudomonas aeruginosa	PAIRED	ILLUMINA	Illumina HiSeq 2500			PRJNA717794								Systems Biology Research Group						NA		PAO1	PAO1		Paeru_PRECISE	M9glucAA_Cu	M9glucAA_wt	M9glucAA_Cu	Paeru_Precise	Paeru_PRECISE:M9glucAA_Cu	wild_type	M9	exponential
Paeru_0284	2020-01-06 17:53:00		Pseudomonas aeruginosa PAO1	287			Pseudomonas aeruginosa	PAIRED	ILLUMINA	Illumina HiSeq 2500			PRJNA717794								Systems Biology Research Group						NA		PAO1	PAO1		Paeru_PRECISE	M9glucAA_Fe	M9glucAA_wt	M9glucAA_Fe	Paeru_Precise	Paeru_PRECISE:M9glucAA_Fe	wild_type	M9	exponential
Paeru_0285	2020-01-06 17:53:00		Pseudomonas aeruginosa PAO1	287			Pseudomonas aeruginosa	PAIRED	ILLUMINA	Illumina HiSeq 2500			PRJNA717794								Systems Biology Research Group						NA		PAO1	PAO1		Paeru_PRECISE	M9glucAA_Fe	M9glucAA_wt	M9glucAA_Fe	Paeru_Precise	Paeru_PRECISE:M9glucAA_Fe	wild_type	M9	exponential
Paeru_0286	2020-01-06 17:53:00		Pseudomonas aeruginosa PAO1	287			Pseudomonas aeruginosa	PAIRED	ILLUMINA	Illumina HiSeq 2500			PRJNA717794								Systems Biology Research Group						NA		PAO1	PAO1		Paeru_PRECISE	M9glucAA_Zn	M9glucAA_wt	M9glucAA_Zn	Paeru_Precise	Paeru_PRECISE:M9glucAA_Zn	wild_type	M9	exponential
Paeru_0287	2020-01-06 17:53:00		Pseudomonas aeruginosa PAO1	287			Pseudomonas aeruginosa	PAIRED	ILLUMINA	Illumina HiSeq 2500			PRJNA717794								Systems Biology Research Group						NA		PAO1	PAO1		Paeru_PRECISE	M9glucAA_wt	M9glucAA_wt	M9glucAA_wt	Paeru_Precise	Paeru_PRECISE:M9glucAA_wt	wild_type	M9	exponential

## Sheet: S2
Supplementary Table S2. Transcriptional regulatory networks (TRNs) information of the Pseudomonas aeruginosa
regulator	TF_id	trn_type	gene_name	gene_id	reference
RutR2	PA0436	TF	pydP	PA0443	RegPrecise
RutR2	PA0436	TF	pydC	PA0444	RegPrecise
RutR2	PA0436	TF	pydB	PA0441	RegPrecise
RutR2	PA0436	TF	pydX	PA0440	RegPrecise
RutR2	PA0436	TF	pydA	PA0439	RegPrecise
RutR2	PA0436	TF	codB	PA0438	RegPrecise
RutR2	PA0436	TF	codA	PA0437	RegPrecise
PhhR	PA0873	TF	hpd	PA0865	RegPrecise
PhhR	PA0873	TF	phhR	PA0873	RegPrecise
PhhR	PA0873	TF	phhA	PA0872	RegPrecise
PhhR	PA0873	TF	phhB	PA0871	RegPrecise
PhhR	PA0873	TF	phhC	PA0870	RegPrecise
HexR	PA3184	TF	hexR	PA3184	RegPrecise
HexR	PA3184	TF	edd	PA3194	RegPrecise
HexR	PA3184	TF	glk	PA3193	RegPrecise
HexR	PA3184	TF	gltR	PA3192	RegPrecise
HexR	PA3184	TF	gltS	PA3191	RegPrecise
HexR	PA3184	TF	gapA	PA3195	RegPrecise
HexR	PA3184	TF	zwf	PA3183	RegPrecise
HexR	PA3184	TF	pgl	PA3182	RegPrecise
HexR	PA3184	TF	eda	PA3181	RegPrecise
DesT	PA4890	TF	fabA	PA1610	RegPrecise
DesT	PA4890	TF	desC	PA4889	RegPrecise
DesT	PA4890	TF	desB	PA4888	RegPrecise
HexR1	PA5438	TF	zwf	PA5439	RegPrecise
HexR1	PA5438	TF	aceE	PA5015	RegPrecise
HexR1	PA5438	TF	aceF	PA5016	RegPrecise
HexR1	PA5438	TF	hexR1	PA5438	RegPrecise
HexR1	PA5438	TF	aldE	PA3185	RegPrecise
BirA	PA4280	TF	bioB	PA0500	RegPrecise
BirA	PA4280	TF	bioF	PA0501	RegPrecise
BirA	PA4280	TF	bioH	PA0502	RegPrecise
BirA	PA4280	TF	bioC	PA0503	RegPrecise
BirA	PA4280	TF	bioD	PA0504	RegPrecise
NrtR	PA4916	TF	nadD	PA4917	RegPrecise
NrtR	PA4916	TF	nrtR	PA4916	RegPrecise
NrtR	PA4916	TF	pncA	PA4918	RegPrecise
NrtR	PA4916	TF	pncB	PA4919	RegPrecise
NrtR	PA4916	TF	nadE	PA4920	RegPrecise
NrdR	PA4057	TF	nrdD	PA1920	RegPrecise
NrdR	PA4057	TF	nrdG	PA1919	RegPrecise
NrdR	PA4057	TF	nrdJb	PA5497	RegPrecise
NrdR	PA4057	TF	nrdJa	PA5496	RegPrecise
NrdR	PA4057	TF	nrdA	PA1156	RegPrecise
NrdR	PA4057	TF	nrdB	PA1155	RegPrecise
NrdR	PA4057	TF	topA	PA3011	RegPrecise
SahR	PA0547	TF	sahR	PA0547	RegPrecise
SahR	PA0547	TF	metK	PA0546	RegPrecise
Zur	PA5499	TF	zur	PA5499	RegPrecise
Zur	PA5499	TF	znuC	PA5500	RegPrecise
Zur	PA5499	TF	znuB	PA5501	RegPrecise
Zur	PA5499	TF	omr	PA0781	RegPrecise
Zur	PA5499	TF	rpmE2	PA3601	RegPrecise
Zur	PA5499	TF	rpmJ	PA3600	RegPrecise
Zur	PA5499	TF	dksA2	PA5536	RegPrecise
Zur	PA5499	TF	yciC	PA5535	RegPrecise
Zur	PA5499	TF	PF08856	PA5534	RegPrecise
Zur	PA5499	TF	PA4838	PA4838	RegPrecise
Zur	PA5499	TF	PA5537	PA5537	RegPrecise
Zur	PA5499	TF	folE2	PA5539	RegPrecise
Zur	PA5499	TF	can	PA5540	RegPrecise
Zur	PA5499	TF	pyrC2	PA5541	RegPrecise
Zur	PA5499	TF	amiA	PA5538	RegPrecise
Zur	PA5499	TF	zbp	PA4063	RegPrecise
Zur	PA5499	TF	znuA	PA5498	RegPrecise
LldR	PA4769	TF	lldR	PA4769	RegPrecise
LldR	PA4769	TF	lldP	PA4770	RegPrecise
LldR	PA4769	TF	lldD	PA4771	RegPrecise
LldR	PA4769	TF	dld	PA4772	RegPrecise
NorR	PA2665	TF	hmp	PA2664	RegPrecise
NorR	PA2665	TF	null	PA2663	RegPrecise
NorR	PA2665	TF	nnrS	PA2662	RegPrecise
NorR	PA2665	TF	norR	PA2665	RegPrecise
PrpR	PA0797	TF	prpR	PA0797	RegPrecise
PrpR	PA0797	TF	prpB	PA0796	RegPrecise
PrpR	PA0797	TF	prpC	PA0795	RegPrecise
PrpR	PA0797	TF	acnD	PA0794	RegPrecise
PrpR	PA0797	TF	prpF	PA0793	RegPrecise
PrpR	PA0797	TF	prpD	PA0792	RegPrecise
HutC	PA5105	TF	hutC	PA5105	RegPrecise
HutC	PA5105	TF	hutD	PA5104	RegPrecise
HutC	PA5105	TF	hutF	PA5106	RegPrecise
HutC	PA5105	TF	hutU	PA5100	RegPrecise
HutC	PA5105	TF	COG1457 (CodB)	PA5099	RegPrecise
HutC	PA5105	TF	hutH	PA5098	RegPrecise
HutC	PA5105	TF	hisT	PA5097	RegPrecise
HutC	PA5105	TF	hutX	PA5096	RegPrecise
HutC	PA5105	TF	hutW	PA5095	RegPrecise
HutC	PA5105	TF	hutV	PA5094	RegPrecise
HutC	PA5105	TF	hutH2	PA5093	RegPrecise
HutC	PA5105	TF	hutI	PA5092	RegPrecise
HutC	PA5105	TF	hutG	PA5091	RegPrecise
HypR	PA1269	TF	hypR	PA1269	RegPrecise
HypR	PA1269	TF	hypE	PA1268	RegPrecise
HypR	PA1269	TF	hypO	PA1267	RegPrecise
HypR	PA1269	TF	hypM	PA1260	RegPrecise
HypR	PA1269	TF	hypX	PA1259	RegPrecise
HypR	PA1269	TF	hypN	PA1258	RegPrecise
HypR	PA1269	TF	hypP	PA1257	RegPrecise
HypR	PA1269	TF	hypQ	PA1256	RegPrecise
HypR	PA1269	TF	hypY	PA1255	RegPrecise
HypR	PA1269	TF	hypD	PA1254	RegPrecise
HypR	PA1269	TF	hypH	PA1253	RegPrecise
LphR	PA1268	TF	lphP	PA1260	27145750
LphR	PA1268	TF	lphH	PA1259	27145750
LphR	PA1268	TF	lphM	PA1258	27145750
LphR	PA1268	TF	lphN	PA1257	27145750
LphR	PA1268	TF	lphO	PA1256	27145750
LphR	PA1268	TF	lphK	PA1255	27145750
LphR	PA1268	TF	lphC	PA1254	27145750
LphR	PA1268	TF	lphG	PA1253	27145750
IscR	PA3815	TF	iscR	PA3815	RegPrecise
IscR	PA3815	TF	iscS	PA3814	RegPrecise
IscR	PA3815	TF	iscU	PA3813	RegPrecise
IscR	PA3815	TF	iscA	PA3812	RegPrecise
IscR	PA3815	TF	hscB	PA3811	RegPrecise
IscR	PA3815	TF	hscA	PA3810	RegPrecise
IscR	PA3815	TF	fdx	PA3809	RegPrecise
IscR	PA3815	TF	yfhJ	PA3808	RegPrecise
IscR	PA3815	TF	erpA	PA0665	RegPrecise
NagQ	PA3757	TF	nagQ	PA3757	RegPrecise
NagQ	PA3757	TF	null	PA3758	RegPrecise
NagQ	PA3757	TF	nagB2	PA3759	RegPrecise
NagQ	PA3757	TF	ptsI	PA3760	RegPrecise
NagQ	PA3757	TF	null	PA3761	RegPrecise
GlcC	PA5356	TF	glcD	PA5355	RegPrecise
GlcC	PA5356	TF	glcE	PA5354	RegPrecise
GlcC	PA5356	TF	glcF	PA5353	RegPrecise
GlcC	PA5356	TF	glcG	PA5352	RegPrecise
GlcC	PA5356	TF	glcC	PA5356	RegPrecise
NtrC	PA5125	TF	ntrB	PA5124	RegPrecise
NtrC	PA5125	TF	ntrC	PA5125	RegPrecise
NtrC	PA5125	TF	ybdK	PA1730	RegPrecise
NtrC	PA5125	TF	PF04168	PA1731	RegPrecise
NtrC	PA5125	TF	PF01841	PA1732	RegPrecise
NtrC	PA5125	TF	glnA	PA5119	RegPrecise
NtrC	PA5125	TF	glnK	PA5288	RegPrecise
NtrC	PA5125	TF	amtB	PA5287	RegPrecise
FruR	PA3563	TF	fruR	PA3563	RegPrecise
FruR	PA3563	TF	fruB	PA3562	RegPrecise
FruR	PA3563	TF	fruK	PA3561	RegPrecise
FruR	PA3563	TF	fruA	PA3560	RegPrecise
RbsR	PA1949	TF	rbsB	PA1946	RegPrecise
RbsR	PA1949	TF	rbsA	PA1947	RegPrecise
RbsR	PA1949	TF	rbsC	PA1948	RegPrecise
RbsR	PA1949	TF	rbsR	PA1949	RegPrecise
RbsR	PA1949	TF	rbsK	PA1950	RegPrecise
ModE	PA0487	TF	modA	PA1863	RegPrecise
ModE	PA0487	TF	modB	PA1862	RegPrecise
ModE	PA0487	TF	modC	PA1861	RegPrecise
LexA	PA3007	TF	yebG	PA3413	RegPrecise
LexA	PA3007	TF	PF04055	PA0069	RegPrecise
LexA	PA3007	TF	PA0922	PA0922	RegPrecise
LexA	PA3007	TF	imuA	PA0671	RegPrecise
LexA	PA3007	TF	imuB	PA0670	RegPrecise
LexA	PA3007	TF	dnaE2	PA0669	RegPrecise
LexA	PA3007	TF	lexA	PA3007	RegPrecise
LexA	PA3007	TF	sulA	PA3008	RegPrecise
LexA	PA3007	TF	recN	PA4763	RegPrecise
LexA	PA3007	TF	recA	PA3617	RegPrecise
LexA	PA3007	TF	recX	PA3616	RegPrecise
LexA	PA3007	TF	dinG	PA1045	RegPrecise
LexA	PA3007	TF	PF08774	PA1865	RegPrecise
LexA	PA3007	TF	COG1199	PA1866	RegPrecise
LexA	PA3007	TF	PA2288	PA2288	RegPrecise
LexA	PA3007	TF	PF07130	PA3413	RegPrecise
LiuR	PA2016	TF	aacS	PA2557	RegPrecise
LiuR	PA2016	TF	liuR	PA2016	RegPrecise
LiuR	PA2016	TF	liuA	PA2015	RegPrecise
LiuR	PA2016	TF	liuB	PA2014	RegPrecise
LiuR	PA2016	TF	liuC	PA2013	RegPrecise
LiuR	PA2016	TF	liuD	PA2012	RegPrecise
LiuR	PA2016	TF	liuE	PA2011	RegPrecise
PsrA	PA3006	TF	acdH1	PA0506	RegPrecise
PsrA	PA3006	TF	acdH2	PA0507	RegPrecise
PsrA	PA3006	TF	acdH3	PA0508	RegPrecise
PsrA	PA3006	TF	null	PA1831	RegPrecise
PsrA	PA3006	TF	scp	PA1830	RegPrecise
PsrA	PA3006	TF	fadB	PA3014	RegPrecise
PsrA	PA3006	TF	fadA	PA3013	RegPrecise
PsrA	PA3006	TF	rpoS	PA3622	RegPrecise
PsrA	PA3006	TF	etfD	PA2953	RegPrecise
PsrA	PA3006	TF	etfB	PA2952	RegPrecise
PsrA	PA3006	TF	etfA	PA2951	RegPrecise
PsrA	PA3006	TF	algQ	PA5255	RegPrecise
PsrA	PA3006	TF	psrA	PA3006	RegPrecise
RutR	PA0167	TF	COG0726	PA1517	RegPrecise
RutR	PA0167	TF	pucL	PA1516	RegPrecise
RutR	PA0167	TF	allC	PA1515	RegPrecise
RutR	PA0167	TF	allA	PA1514	RegPrecise
RutR	PA0167	TF	COG3748	PA1513	RegPrecise
RutR	PA0167	TF	ppuA	PA0136	RegPrecise
RutR	PA0167	TF	ppuC	PA0137	RegPrecise
RutR	PA0167	TF	ppuD	PA0138	RegPrecise
RutR	PA0167	TF	tsx	PA0165	RegPrecise
RutR	PA0167	TF	pbuT	PA0166	RegPrecise
RutR	PA0167	TF	rutR	PA0167	RegPrecise
RutR	PA0167	TF	COG1739	PA0168	RegPrecise
VanR	PA4906	TF	vanA	PA4904	RegPrecise
VanR	PA4906	TF	vanB	PA4905	RegPrecise
VanR	PA4906	TF	vanK	PA4903	RegPrecise
PhnF	PA3381	TF	phnF	PA3381	RegPrecise
PhnF	PA3381	TF	phnG	PA3380	RegPrecise
PhnF	PA3381	TF	phnH	PA3379	RegPrecise
PhnF	PA3381	TF	phnI	PA3378	RegPrecise
PhnF	PA3381	TF	phnJ	PA3377	RegPrecise
PhnF	PA3381	TF	phnK	PA3376	RegPrecise
PhnF	PA3381	TF	phnL	PA3375	RegPrecise
PhnF	PA3381	TF	pnhM	PA3374	RegPrecise
PhnF	PA3381	TF	phnN	PA3373	RegPrecise
PhnF	PA3381	TF	phnP	PA3372	RegPrecise
PhnR	PA2802	TF	phnR	PA3249	RegPrecise
PhnR	PA2802	TF	phnS	PA3250	RegPrecise
PhnR	PA2802	TF	PF01663	PA3251	RegPrecise
PhnR	PA2802	TF	phnU	PA3252	RegPrecise
PhnR	PA2802	TF	phnV	PA3253	RegPrecise
PhnR	PA2802	TF	phnT	PA3254	RegPrecise
PhnR	PA2802	TF	COG0560	PA3255	RegPrecise
PhnR	PA2802	TF	phnR3	PA2802	RegPrecise
PhnR	PA2802	TF	phnX	PA2803	RegPrecise
PhnR	PA2802	TF	COG4341	PA2804	RegPrecise
PhnR	PA2802	TF	null	PA1144	RegPrecise
PhnR	PA2802	TF	COG0560	PA1143	RegPrecise
PhnR	PA2802	TF	phnR2	PA1142	RegPrecise
PhnR	PA2802	TF	COG0560	PA3255	RegPrecise
FabR2	PA1539	TF	fabR2	PA1539	RegPrecise
FabR2	PA1539	TF	COG2072	PA1538	RegPrecise
FabR2	PA1539	TF	COG0300	PA1537	RegPrecise
RutR3	PA1504	TF	xdhA	PA1524	RegPrecise
RutR3	PA1504	TF	xdhB	PA1523	RegPrecise
RutR3	PA1504	TF	xdhC	PA1522	RegPrecise
RutR3	PA1504	TF	guaD	PA1521	RegPrecise
RutR3	PA1504	TF	pbuT	PA1519	RegPrecise
yybP-ykoY		RNA	COG2119	PA4629	RegPrecise
yybP-ykoY		RNA	COG1971	PA2910	RegPrecise
TPP		RNA	thiC	PA4973	RegPrecise
SAH_riboswitch	RNA	ahcY	PA0432	RegPrecise
SAH_riboswitch	RNA	null	PA0431	RegPrecise
SAH_riboswitch	RNA	metF	PA0430	RegPrecise
mini-ykkC		RNA	ykkC2	PA1882	RegPrecise
mini-ykkC		RNA	ykkC1	PA3265	RegPrecise
S15		RNA	rpsO	PA4741	RegPrecise
Cobalamin		RNA	cobG	PA2906	RegPrecise
Cobalamin		RNA	cbiC	PA2905	RegPrecise
Cobalamin		RNA	cbiL	PA2904	RegPrecise
Cobalamin		RNA	cbiGH	PA2903	RegPrecise
Cobalamin		RNA	btuB2	PA1271	RegPrecise
Cobalamin		RNA	btuR	PA1272	RegPrecise
Cobalamin		RNA	cbiA	PA1273	RegPrecise
Cobalamin		RNA	bluB	PA1274	RegPrecise
Cobalamin		RNA	cbiB	PA1275	RegPrecise
Cobalamin		RNA	cobD	PA1276	RegPrecise
Cobalamin		RNA	cbiP	PA1277	RegPrecise
Cobalamin		RNA	cobU	PA1278	RegPrecise
Cobalamin		RNA	cobT	PA1279	RegPrecise
Cobalamin		RNA	cobC	PA1280	RegPrecise
Cobalamin		RNA	cobS	PA1281	RegPrecise
Cobalamin		RNA	cbtA	PA2946	RegPrecise
Cobalamin		RNA	cobE	PA2947	RegPrecise
Cobalamin		RNA	cbiF	PA2948	RegPrecise
Cobalamin		RNA	btuB	PA2911	RegPrecise
Cobalamin		RNA	btuD	PA2912	RegPrecise
Cobalamin		RNA	btuF	PA2913	RegPrecise
Cobalamin		RNA	btuC	PA2914	RegPrecise
Cobalamin		RNA	null	PA2945	RegPrecise
Cobalamin		RNA	cobN	PA2944	RegPrecise
FMN		RNA	ribE2	PA4055	RegPrecise
FMN		RNA	ribBA	PA4054	RegPrecise
FMN		RNA	ribH	PA4053	RegPrecise
PA2100	PA2100	TF	COG697 (RhaT)	PA2101	RegPrecise
PA2100	PA2100	TF	COG1310	PA2102	RegPrecise
GntR	PA2320	TF	gntT	PA2322	RegPrecise
GntR	PA2320	TF	gntK	PA2321	RegPrecise
GntR	PA2320	TF	gntR	PA2320	RegPrecise
SoxR	PA2273	TF	PF07690	PA3718	RegPrecise
SoxR	PA2273	TF	mexG	PA4205	RegPrecise
SoxR	PA2273	TF	mexH	PA4206	RegPrecise
SoxR	PA2273	TF	mexI	PA4207	RegPrecise
SoxR	PA2273	TF	opmD	PA4208	RegPrecise
SoxR	PA2273	TF	PF03992	PA2274	RegPrecise
SoxR	PA2273	TF	soxR	PA2273	RegPrecise
CueR	PA4778	TF	copA	PA3920	RegPrecise
CueR	PA4778	TF	null	PA3523	RegPrecise
CueR	PA4778	TF	null	PA3522	RegPrecise
CueR	PA4778	TF	PA3521	PA3521	RegPrecise
CadR-PbrR	PA3689	TF	cadA	PA3690	RegPrecise
PtxS	PA2259	TF	ptxS	PA2259	RegPrecise
PtxS	PA2259	TF	kguE	PA2260	RegPrecise
PtxS	PA2259	TF	kguK	PA2261	RegPrecise
PtxS	PA2259	TF	kguT	PA2262	RegPrecise
PtxS	PA2259	TF	kguD	PA2263	RegPrecise
PtxS	PA2259	TF	gadC	PA2264	RegPrecise
PtxS	PA2259	TF	gadB	PA2265	RegPrecise
PtxS	PA2259	TF	gadA	PA2266	RegPrecise
PA2299	PA2299	TF	PA2299	PA2299	RegPrecise
PA2299	PA2299	TF	PA2298	PA2298	RegPrecise
PA2299	PA2299	TF	PA2297	PA2297	RegPrecise
PA2299	PA2299	TF	PA2296	PA2296	RegPrecise
PA2299	PA2299	TF	PA2295	PA2295	RegPrecise
PA2299	PA2299	TF	PA2294	PA2294	RegPrecise
PA2299	PA2299	TF	PA2293	PA2293	RegPrecise
PA2299	PA2299	TF	PA2292	PA2292	RegPrecise
PA1520	PA1520	TF	PA2938	PA2938	RegPrecise
PA1520	PA1520	TF	PA1520	PA1520	RegPrecise
PA1520	PA1520	TF	PA1518	PA1518	RegPrecise
PA1520	PA1520	TF	gcl	PA1502	RegPrecise
PA1520	PA1520	TF	hyi	PA1501	RegPrecise
PA1520	PA1520	TF	garR	PA1500	RegPrecise
PA1520	PA1520	TF	PA0165	PA0165	RegPrecise
PA1520	PA1520	TF	PA1503	PA1503	RegPrecise
PA1520	PA1520	TF	PA1507	PA1507	RegPrecise
PA1520	PA1520	TF	PA1517	PA1517	RegPrecise
PA1520	PA1520	TF	uraO	PA1516	RegPrecise
PA1520	PA1520	TF	alc	PA1515	RegPrecise
PA1520	PA1520	TF	allA	PA1514	RegPrecise
PA1520	PA1520	TF	PA1513	PA1513	RegPrecise
PA1520	PA1520	TF	PA0476	PA0476	RegPrecise
PA1520	PA1520	TF	PA1519	PA1519	RegPrecise
UreR	PA0120	TF	dctA	PA0119	RegPrecise
UreR	PA0120	TF	ureR	PA0120	RegPrecise
MetR	PA3587	TF	metH	PA1843	RegPrecise
MetR	PA3587	TF	metR	PA3587	RegPrecise
MetR	PA3587	TF	metE	PA1927	RegPrecise
PA0268	PA0268	TF	PF02627	PA0269	RegPrecise
PA0268	PA0268	TF	PF07883	PA0270	RegPrecise
YdcR	PA4132	TF	cysI	PA4130	RegPrecise
YdcR	PA4132	TF	COG3749	PA4129	RegPrecise
YdcR	PA4132	TF	ccoN	PA4133	RegPrecise
GcsR	PA2449	TF	gcvH	PA2446	RegPrecise|27303730
GcsR	PA2449	TF	gcvP	PA2445	RegPrecise|27303730
GcsR	PA2449	TF	glyA	PA2444	RegPrecise|27303730
GcsR	PA2449	TF	sdaA	PA2443	RegPrecise|27303730
GcsR	PA2449	TF	gcvT	PA2442	RegPrecise|27303730
HmgR	PA2010	TF	hmgR	PA2010	RegPrecise
HmgR	PA2010	TF	hmgA	PA2009	RegPrecise
HmgR	PA2010	TF	hmgC	PA2008	RegPrecise
HmgR	PA2010	TF	hmgB	PA2007	RegPrecise
HmgR	PA2010	TF	COG2814	PA2006	RegPrecise
PdxR	PA4165	TF	PF00583	PA4166	RegPrecise
YjiR	PA2032	TF	yjiS	PA2031	RegPrecise
EutR	PA5506	TF	eutR	PA5506	RegPrecise
EutR	PA5506	TF	COG1335	PA5507	RegPrecise
EutR	PA5506	TF	eutB	PA5508	RegPrecise
EutR	PA5506	TF	eutA	PA5509	RegPrecise
EutR	PA5506	TF	eutT	PA5510	RegPrecise
SdaR	PA1050	TF	grtP	PA1051	RegPrecise
SdaR	PA1050	TF	garK	PA1052	RegPrecise
PhrR	PA4659	TF	COG3380	PA4657	RegPrecise
PhrR	PA4659	TF	COG3272	PA4658	RegPrecise
PhrR	PA4659	TF	phrR	PA4659	RegPrecise
PhrR	PA4659	TF	phr	PA4660	RegPrecise
PdxW2	PA5431	TF	COG456 (RimI) PF00583	PA5432	RegPrecise
PdxW2	PA5431	TF	COG1670 (RimL) PF00583	PA5433	RegPrecise
RoxR	PA4493	TF	coxA	PA0105	28542449
RoxR	PA4493	TF	coxB	PA0106	28542449
RoxR	PA4493	TF	coIII	PA0108	28542449
RpoS	PA3622	TF	coxA	PA0105	28542449
RpoS	PA3622	TF	coxB	PA0106	28542449
RpoS	PA3622	TF	coIII	PA0108	28542449
CysB	PA1754	TF	atsB	PA0185	10715018
CysB	PA1754	TF	ataA	PA0183	10715018
CysB	PA1754	TF	atsC	PA0184	10715018
CysB	PA1754	TF	atsR	PA0186	10715018
YdfF	PA2079	TF	cysA	PA0280	PseudoCyc
YdfF	PA2079	TF	cysW	PA0281	PseudoCyc
YdfF	PA2079	TF	cysT	PA0282	PseudoCyc
AtuR	PA2885	TF	atuA	PA2886	20487029
AtuR	PA2885	TF	atuB	PA2887	20487029
AtuR	PA2885	TF	atuC	PA2888	20487029
AtuR	PA2885	TF	atuD	PA2889	20487029
AtuR	PA2885	TF	atuE	PA2890	20487029
AtuR	PA2885	TF	atuF	PA2891	20487029
AtuR	PA2885	TF	atuG	PA2892	20487029
RpoS	PA3622	TF	pelA	PA3064	22176658
RpoS	PA3622	TF	pelB	PA3063	22176658
RpoS	PA3622	TF	pelC	PA3062	22176658
RpoS	PA3622	TF	pelD	PA3061	22176658
RpoS	PA3622	TF	pelE	PA3060	22176658
RpoS	PA3622	TF	pelF	PA3059	22176658
RpoS	PA3622	TF	pelG	PA3058	22176658
FleQ	PA1097	TF	pelA	PA3064	22176658
FleQ	PA1097	TF	pelB	PA3063	22176658
FleQ	PA1097	TF	pelC	PA3062	22176658
FleQ	PA1097	TF	pelD	PA3061	22176658
FleQ	PA1097	TF	pelE	PA3060	22176658
FleQ	PA1097	TF	pelF	PA3059	22176658
FleQ	PA1097	TF	pelG	PA3058	22176658
RsmA	PA0905	TF	pelA	PA3064	22176658
RsmA	PA0905	TF	pelB	PA3063	22176658
RsmA	PA0905	TF	pelC	PA3062	22176658
RsmA	PA0905	TF	pelD	PA3061	22176658
RsmA	PA0905	TF	pelE	PA3060	22176658
RsmA	PA0905	TF	pelF	PA3059	22176658
RsmA	PA0905	TF	pelG	PA3058	22176658
AcoR	PA4147	TF	PA4148	PA4148	32814867
AcoR	PA4147	TF	PA4149	PA4149	32814867
AcoR	PA4147	TF	PA4150	PA4150	32814867
AcoR	PA4147	TF	acoB	PA4151	32814867
AcoR	PA4147	TF	PA4152	PA4152	32814867
AcoR	PA4147	TF	PA4153	PA4153	32814867
Fur	PA4764	TF	cyoA	PA1317	21833336
Fur	PA4764	TF	cyoB	PA1318	21833336
Fur	PA4764	TF	cyoC	PA1319	21833336
Fur	PA4764	TF	cyoD	PA1320	21833336
Fur	PA4764	TF	cyoE	PA1321	21833336
Anr	PA1544	TF	nirJ	PA0511	9919648
Anr	PA1544	TF	nirL	PA0514	9919648
Anr	PA1544	TF	nirF	PA0516	9919648
Anr	PA1544	TF	nirN	PA0509	9919648
Anr	PA1544	TF	nirE	PA0510	9919648
Anr	PA1544	TF	nirH	PA0512	9919648
Anr	PA1544	TF	nirC	PA0517	9919648
Anr	PA1544	TF	nirM	PA0518	9919648
Anr	PA1544	TF	nirS	PA0519	9919648
DhcR	PA1998	TF	dhcA	PA1999	20304990
DhcR	PA1998	TF	dhcB	PA2000	20304990
DhcR	PA1998	TF	atoB	PA2001	20304990
PvdS	PA2426	TF	pvdA	PA2386	12686626
PvdS	PA2426	TF	pvdF	PA2396	12686626
PvdS	PA2426	TF	pvdE	PA2397	12686626
PvdS	PA2426	TF	pvdD	PA2399	12686626
PvdS	PA2426	TF	pvdJ	PA2400	12686626
PvdS	PA2426	TF	pvdI	PA2402	12686626
MmsR	PA3571	TF	mmsA	PA3570	1339433
MmsR	PA3571	TF	mmsB	PA3569	1339433
PqsR	PA1003	TF	phzA1	PA4210	26735915
PqsR	PA1003	TF	phzB1	PA4211	26735915
PqsR	PA1003	TF	phzC1	PA4212	26735915
PqsR	PA1003	TF	phzD1	PA4213	26735915
PqsR	PA1003	TF	phzE1	PA4214	26735915
PqsR	PA1003	TF	phzF1	PA4215	26735915
PqsR	PA1003	TF	phzG1	PA4216	26735915
RhlR	PA3477	TF	phzA1	PA4210	26735915
RhlR	PA3477	TF	phzB1	PA4211	26735915
RhlR	PA3477	TF	phzC1	PA4212	26735915
RhlR	PA3477	TF	phzD1	PA4213	26735915
RhlR	PA3477	TF	phzE1	PA4214	26735915
RhlR	PA3477	TF	phzF1	PA4215	26735915
RhlR	PA3477	TF	phzG1	PA4216	26735915
QscR	PA1898	TF	phzA1	PA4210	26735915
QscR	PA1898	TF	phzB1	PA4211	26735915
QscR	PA1898	TF	phzC1	PA4212	26735915
QscR	PA1898	TF	phzD1	PA4213	26735915
QscR	PA1898	TF	phzE1	PA4214	26735915
QscR	PA1898	TF	phzF1	PA4215	26735915
QscR	PA1898	TF	phzG1	PA4216	26735915
QscR	PA1898	TF	phzA2	PA1899	26735915
QscR	PA1898	TF	phzB2	PA1900	26735915
QscR	PA1898	TF	phzC2	PA1901	26735915
QscR	PA1898	TF	phzD2	PA1902	26735915
QscR	PA1898	TF	phzE2	PA1903	26735915
QscR	PA1898	TF	phzF2	PA1904	26735915
QscR	PA1898	TF	phzG2	PA1905	26735915
CzcR	PA2523	TF	czcC	PA2522	17449606
CzcR	PA2523	TF	czcB	PA2521	17449606
CzcR	PA2523	TF	czcA	PA2520	17449606
SouR	PA4184	TF	glyA1	PA5415	26503852
SouR	PA4184	TF	soxB	PA5416	26503852
SouR	PA4184	TF	soxD	PA5417	26503852
SouR	PA4184	TF	soxA	PA5418	26503852
SouR	PA4184	TF	soxG	PA5419	26503852
SouR	PA4184	TF	purU2	PA5420	26503852
GbdR	PA5380	TF	glyA1	PA5415	26503852
GbdR	PA5380	TF	soxB	PA5416	26503852
GbdR	PA5380	TF	soxD	PA5417	26503852
GbdR	PA5380	TF	soxA	PA5418	26503852
GbdR	PA5380	TF	soxG	PA5419	26503852
GbdR	PA5380	TF	purU2	PA5420	26503852
AmrZ	PA3385	TF	pslA	PA2231	23354748
AmrZ	PA3385	TF	pslB	PA2232	23354748
AmrZ	PA3385	TF	pslC	PA2233	23354748
AmrZ	PA3385	TF	pslD	PA2234	23354748
AmrZ	PA3385	TF	pslE	PA2235	23354748
AmrZ	PA3385	TF	pslF	PA2236	23354748
AmrZ	PA3385	TF	pslG	PA2237	23354748
AmrZ	PA3385	TF	pslH	PA2238	23354748
AmrZ	PA3385	TF	pslJ	PA2240	23354748
AmrZ	PA3385	TF	pslK	PA2241	23354748
AmrZ	PA3385	TF	pslL	PA2242	23354748
GbuR	PA1422	TF	PA1419	PA1419	12029055
GbuR	PA1422	TF	PA1420	PA1420	12029055
GbuR	PA1422	TF	gbuA	PA1421	12029055
Anr	PA1544	TF	moaA1	PA3914	23967252
Anr	PA1544	TF	moaB1	PA3915	23967252
Anr	PA1544	TF	moaE	PA3916	23967252
Anr	PA1544	TF	moaD	PA3917	23967252
Anr	PA1544	TF	moaC	PA3918	23967252
Dnr	PA1544	TF	moaA1	PA3914	23967252
Dnr	PA1544	TF	moaB1	PA3915	23967252
Dnr	PA0527	TF	moaE	PA3916	23967252
Dnr	PA0527	TF	moaD	PA3917	23967252
Dnr	PA0527	TF	moaC	PA3918	23967252
DguR	PA5085	TF	dguA	PA5084	25082951
DguR	PA5085	TF	dguB	PA5083	25082951
DguR	PA5085	TF	dguC	PA5082	25082951
AgmR	PA1978	TF	exaA	PA1982	15184571
AgmR	PA1978	TF	exaB	PA1983	15184571
AgmR	PA1978	TF	exaC	PA1984	15184571
AHL		Compound	PA2328	PA2328	21261883
AHL		Compound	PA2329	PA2329	21261883
AHL		Compound	PA2330	PA2330	21261883
AHL		Compound	PA2331	PA2331	21261883
GlpR	PA3583	TF	glpF	PA3581	8752340
GlpR	PA3583	TF	glpK	PA3582	8752340
GlpR	PA3583	TF	glpD	PA3584	8752340
FleQ	PA1097	TF	flgB	PA1077	10629180
FleQ	PA1097	TF	flgC	PA1078	10629180
FleQ	PA1097	TF	flgD	PA1079	10629180
FleQ	PA1097	TF	flgE	PA1080	10629180
FleQ	PA1097	TF	flgF	PA1081	10629180
FleQ	PA1097	TF	flgL	PA1087	10629180
FleN	PA1454	TF	flgB	PA1077	10629180
FleN	PA1454	TF	flgC	PA1078	10629180
FleN	PA1454	TF	flgD	PA1079	10629180
FleN	PA1454	TF	flgE	PA1080	10629180
FleN	PA1454	TF	flgF	PA1081	10629180
FleN	PA1454	TF	flgL	PA1087	10629180
ArgR	PA0893	TF	aotJ	PA0888	9286981 15175299
ArgR	PA0893	TF	aotQ	PA0889	9286981 15175299
ArgR	PA0893	TF	aotM	PA0890	9286981 15175299
ArgR	PA0893	TF	aotP	PA0892	9286981 15175299
ArgR	PA0893	TF	aruC	PA0895	9286981 15175299
ArgR	PA0893	TF	aruF	PA0896	9286981 15175299
ArgR	PA0893	TF	aruG	PA0897	9286981 15175299
ArgR	PA0893	TF	aruD	PA0898	9286981 15175299
ArgR	PA0893	TF	aruB	PA0899	9286981 15175299
ArgR	PA0893	TF	aruE	PA0901	9286981 15175299
ArgR	PA0893	TF	gdhB	PA3068	9286981 15175299
ArgR	PA0893	TF	argG	PA3525	9286981 15175299
ArgR	PA0893	TF	argF	PA3537	9286981 15175299
ArgR	PA0893	TF	gdhA	PA4588	9286981 15175299
ArgR	PA0893	TF	gltB	PA5036	9286981 15175299
ArgR	PA0893	TF	arcD	PA5170	9286981 15175299
ArgR	PA0893	TF	arcB	PA5172	9286981 15175299
ArgR	PA0893	TF	arcA	PA5171	9286981 15175299
FpvR	PA2388	TF	fpvG	PA2403	24923658 30386787
FpvR	PA2388	TF	fpvH	PA2404	24923658 30386787
FpvR	PA2388	TF	fpvJ	PA2405	24923658 30386787
FpvR	PA2388	TF	fpvK	PA2406	24923658 30386787
FpvR	PA2388	TF	fpvC	PA2407	24923658 30386787
FpvR	PA2388	TF	fpvD	PA2408	24923658 30386787
FpvR	PA2388	TF	fpvE	PA2409	24923658 30386787
FpvR	PA2388	TF	fpvF	PA2410	24923658 30386787
PvdS	PA2426	TF	fpvG	PA2403	24923658 30386787
PvdS	PA2426	TF	fpvH	PA2404	24923658 30386787
PvdS	PA2426	TF	fpvJ	PA2405	24923658 30386787
PvdS	PA2426	TF	fpvK	PA2406	24923658 30386787
PvdS	PA2426	TF	fpvC	PA2407	24923658 30386787
PvdS	PA2426	TF	fpvD	PA2408	24923658 30386787
PvdS	PA2426	TF	fpvE	PA2409	24923658 30386787
PvdS	PA2426	TF	fpvF	PA2410	24923658 30386787
FpvI	PA2387	TF	fpvG	PA2403	24923658 30386787
FpvI	PA2387	TF	fpvH	PA2404	24923658 30386787
FpvI	PA2387	TF	fpvJ	PA2405	24923658 30386787
FpvI	PA2387	TF	fpvK	PA2406	24923658 30386787
FpvI	PA2387	TF	fpvC	PA2407	24923658 30386787
FpvI	PA2387	TF	fpvD	PA2408	24923658 30386787
FpvI	PA2387	TF	fpvE	PA2409	24923658 30386787
FpvI	PA2387	TF	fpvF	PA2410	24923658 30386787
LasR	PA1430	TF	aprD	PA1246	30190495
LasR	PA1430	TF	aprE	PA1247	30190495
LasR	PA1430	TF	aprF	PA1248	30190495
LasR	PA1430	TF	aprA	PA1249	30190495
LasR	PA1430	TF	aprI	PA1250	30190495
MvfR	PA1003	TF	ambE	PA2302	27456813
MvfR	PA1003	TF	ambD	PA2303	27456813
MvfR	PA1003	TF	ambC	PA2304	27456813
MvfR	PA1003	TF	ambB	PA2305	27456813
FruR	PA3563	TF	fruA	PA3560	14563858
FruR	PA3563	TF	fruK	PA3561	14563858
FruR	PA3563	TF	fruI	PA3562	14563858
EatR	PA4021	TF	eutB	PA4024	27325678
EatR	PA4021	TF	eutC	PA4025	27325678
EatR	PA4021	TF	eutP	PA4023	27325678
EatR	PA4021	TF	exaC	PA1984	27325678
RpoN	PA4462	TF	eutB	PA4024	27325678
RpoN	PA4462	TF	eutC	PA4025	27325678
RpoN	PA4462	TF	eutP	PA4023	27325678
RpoN	PA4462	TF	exaC	PA1984	27325678
Anr	PA1544	TF	hcnA	PA2193	11092854
Anr	PA1544	TF	hcnB	PA2194	11092854
Anr	PA1544	TF	hcnC	PA2195	11092854
LasR	PA1430	TF	hcnA	PA2193	11092854
LasR	PA1430	TF	hcnB	PA2194	11092854
LasR	PA1430	TF	hcnC	PA2195	11092854
RhlR	PA3477	TF	hcnA	PA2193	11092854
RhlR	PA3477	TF	hcnB	PA2194	11092854
RhlR	PA3477	TF	hcnC	PA2195	11092854
PchR	PA4227	TF	pchD	PA4228	8982005; 11208777
PchR	PA4227	TF	pchC	PA4229	8982005; 11208777
PchR	PA4227	TF	pchB	PA4230	8982005; 11208777
PchR	PA4227	TF	pchA	PA4231	8982005; 11208777
PchR	PA4227	TF	PA4222	PA4222	8982005; 11208777
PchR	PA4227	TF	PA4223	PA4223	8982005; 11208777
PchR	PA4227	TF	pchG	PA4224	8982005; 11208777
PchR	PA4227	TF	pchF	PA4225	8982005; 11208777
PchR	PA4227	TF	pchE	PA4226	8982005; 11208777
ErbR	PA1978	TF	pqqA	PA1985	19902179
ErbR	PA1978	TF	pqqB	PA1986	19902179
ErbR	PA1978	TF	pqqC	PA1987	19902179
ErbR	PA1978	TF	pqqD	PA1988	19902179
ErbR	PA1978	TF	pqqE	PA1989	19902179
ErbR	PA1978	TF	pqqH	PA1990	19902179
PprB	PA4296	TF	tadD	PA4299	19151143
PprB	PA4296	TF	tadC	PA4300	19151143
PprB	PA4296	TF	tadB	PA4301	19151143
PprB	PA4296	TF	tadA	PA4302	19151143
PprB	PA4296	TF	tadZ	PA4303	19151143
AntR	PA2511	TF	catA	PA2507	20498077
AntR	PA2511	TF	catC	PA2508	20498077
AntR	PA2511	TF	catB	PA2509	20498077
AntR	PA2511	TF	antA	PA2512	20498077
AntR	PA2511	TF	antB	PA2513	20498077
AntR	PA2511	TF	antC	PA2514	20498077
CpxR	PA3204	TF	opmB	PA2525	27736975
CpxR	PA3204	TF	muxC	PA2526	27736975
CpxR	PA3204	TF	muxB	PA2527	27736975
CpxR	PA3204	TF	muxA	PA2528	27736975
RpoS	PA3622	TF	coxB	PA0105	14763974
RpoS	PA3622	TF	coxA	PA0106	14763974
RpoS	PA3622	TF	PA0107	PA0107	14763974
RpoS	PA3622	TF	coIII	PA0108	14763974
AlgU	PA0762	TF	mucA	PA0763	15516570
AlgU	PA0762	TF	mucB	PA0764	15516570
AlgU	PA0762	TF	mucC	PA0765	15516570
AlgU	PA0762	TF	mucD	PA0766	15516570
MexS	PA2491	TF	mexE	PA2493	21078928
MexS	PA2491	TF	mexF	PA2494	21078928
MexS	PA2491	TF	OprN	PA2495	21078928
MexT	PA2492	TF	mexE	PA2493	21078928
MexT	PA2492	TF	mexF	PA2494	21078928
MexT	PA2492	TF	OprN	PA2495	21078928
MvfR	PA1003	TF	pqsA	PA0996	24239007
MvfR	PA1003	TF	pqsB	PA0997	24239007
MvfR	PA1003	TF	pqsC	PA0998	24239007
MvfR	PA1003	TF	pqsD	PA0999	24239007
MvfR	PA1003	TF	pqsE	PA1000	24239007
MvfR	PA1003	TF	phnA	PA1001	15686549
MvfR	PA1003	TF	phnB	PA1002	15686549
Sigma factor X	PA1776	TF	braG	PA1070	Pseudomonas.com
Sigma factor X	PA1776	TF	braF	PA1071	Pseudomonas.com
Sigma factor X	PA1776	TF	braE	PA1072	Pseudomonas.com
Sigma factor X	PA1776	TF	braD	PA1073	Pseudomonas.com
Sigma factor X	PA1776	TF	braC	PA1074	Pseudomonas.com
FleQ	PA1097	TF	fliM	PA1443	10629180
FleQ	PA1097	TF	fliN	PA1444	10629180
FleQ	PA1097	TF	fliO	PA1445	10629180
FleQ	PA1097	TF	fliP	PA1446	10629180
FleQ	PA1097	TF	fliQ	PA1447	10629180
FleQ	PA1097	TF	fliE	PA1100	10629180
FleQ	PA1097	TF	fliF	PA1101	10629180
FleQ	PA1097	TF	fliG	PA1102	10629180
FleQ	PA1097	TF	fleS	PA1098	10629180
FleQ	PA1097	TF	fleR	PA1099	10629180
FleN	PA1454	TF	fliM	PA1443	10629180
FleN	PA1454	TF	fliN	PA1444	10629180
FleN	PA1454	TF	fliO	PA1445	10629180
FleN	PA1454	TF	fliP	PA1446	10629180
FleN	PA1454	TF	fliQ	PA1447	10629180
FleN	PA1454	TF	fliE	PA1100	10629180
FleN	PA1454	TF	fliF	PA1101	10629180
FleN	PA1454	TF	fliG	PA1102	10629180
FleN	PA1454	TF	fleS	PA1098	10629180
FleN	PA1454	TF	fleR	PA1099	10629180
TagR1	PA0071	TF	ppkA	PA0074	19400797
TagR1	PA0071	TF	pppA	PA0075	19400797
PhhR	PA0873	TF	phhC	PA0870	10217769
PhhR	PA0873	TF	phhB	PA0871	10217769
PhhR	PA0873	TF	phhA	PA0872	10217769
PhhR	PA0873	TF	dhcA	PA1999	10217769
PhhR	PA0873	TF	dhcB	PA2000	10217769
Sfa2	PA1663	TF	hsiA1	PA1656	25721475
Sfa2	PA1663	TF	hsiB2	PA1657	25721475
Sfa2	PA1663	TF	hsiC2	PA1658	25721475
Sfa2	PA1663	TF	hsiF2	PA1659	25721475
Sfa2	PA1663	TF	hsiG2	PA1660	25721475
Sfa2	PA1663	TF	hsiF2	PA1661	25721475
Sfa2	PA1663	TF	clpV2	PA1662	25721475
Sfa2	PA1663	TF	sfa2	PA1663	25721475
Sfa2	PA1663	TF	orfX	PA1664	25721475
Sfa2	PA1663	TF	fha2	PA1665	25721475
Sfa2	PA1663	TF	lip2	PA1666	25721475
Sfa2	PA1663	TF	hsiJ2	PA1667	25721475
Sfa2	PA1663	TF	dotU2	PA1668	25721475
Sfa2	PA1663	TF	icmF2	PA1669	25721475
Sfa2	PA1663	TF	stp1	PA1670	25721475
Sfa2	PA1663	TF	stk1	PA1671	25721475
CopR	PA2809	TF	pcoA	PA2064	28760827
CopR	PA2809	TF	pcoB	PA2065	28760827
EsrC	PA4596	TF	oprJ	PA4597	25143244
EsrC	PA4596	TF	mexD	PA4598	25143244
EsrC	PA4596	TF	mexC	PA4599	25143244
NfxB	PA4600	TF	oprJ	PA4597	25143244
NfxB	PA4600	TF	mexD	PA4598	25143244
NfxB	PA4600	TF	mexC	PA4599	25143244
Prrf		sRNA	leuD	PA3120	30962354
Prrf		sRNA	leuC	PA3121	30962354
ModR	PA0487	TF	modA	PA1863	Pseudomonas.com
ModR	PA0487	TF	modB	PA1862	Pseudomonas.com
ModR	PA0487	TF	modC	PA1861	Pseudomonas.com
NarL	PA3879	TF	narI	PA3872	21833336
NarL	PA3879	TF	narJ	PA3873	21833336
NarL	PA3879	TF	narH	PA3874	21833336
NarL	PA3879	TF	narG	PA3875	21833336
NarL	PA3879	TF	narK2	PA3876	21833336
NarL	PA3879	TF	narK1	PA3877	21833336
AtsR	PA0186	TF	atsA	PA0183	10715018
AtsR	PA0186	TF	atsC	PA0184	10715018
AtsR	PA0186	TF	atsB	PA0185	10715018
PA1226	PA1226	TF	PA0754	PA0754	29995308
PA1226	PA1226	TF	yneJ	PA1413	29995308
PA1226	PA1226	TF	fpvG	PA2403	29995308
PA1226	PA1226	TF	fpvH	PA2404	29995308
PA1226	PA1226	TF	fpvJ	PA2405	29995308
PA1226	PA1226	TF	fpvK	PA2406	29995308
PA1226	PA1226	TF	potF4	PA2711	29995308
PA1226	PA1226	TF	wbpI	PA3148	29995308
PA1226	PA1226	TF	wbpH	PA3149	29995308
PA1226	PA1226	TF	wbpG	PA3150	29995308
PA1226	PA1226	TF	algD	PA3540	29995308
PA1226	PA1226	TF	alg8	PA3541	29995308
PA1226	PA1226	TF	alg44	PA3542	29995308
PA1226	PA1226	TF	algK	PA3543	29995308
PA1226	PA1226	TF	algE	PA3544	29995308
PA1226	PA1226	TF	algG	PA3545	29995308
PA1226	PA1226	TF	algX	PA3546	29995308
PA1226	PA1226	TF	algL	PA3547	29995308
PA1226	PA1226	TF	algI	PA3548	29995308
PA1226	PA1226	TF	PA3927	PA3927	29995308
PA1226	PA1226	TF	NmoR	PA4203	29995308
PA1226	PA1226	TF	fimU	PA4550	29995308
PA1226	PA1226	TF	pilV	PA4551	29995308
PA1226	PA1226	TF	pilW	PA4552	29995308
PA1226	PA1226	TF	pilX	PA4553	29995308
PA1226	PA1226	TF	pilY1	PA4554	29995308
PA1226	PA1226	TF	pilY2	PA4555	29995308
PA1226	PA1226	TF	pilE	PA4556	29995308
PA1226	PA1226	TF	PA5284	PA5284	29995308
FoxR	PA2467	TF	foxI	PA2468	16484199
FoxR	PA2467	TF	foxA	PA2466	16484199
Fur	PA1544	TF	foxI	PA2468	16484199
Fur	PA1544	TF	foxA	PA2466	16484199
MvaT	PA4315	TF	cupA1	PA2128	15090530
MvaT	PA4315	TF	cupA2	PA2129	15090530
MvaT	PA4315	TF	cupA3	PA2130	15090530
MvaT	PA4315	TF	cupA4	PA2131	15090530
MvaT	PA4315	TF	cupA5	PA2132	15090530
RpoS	PA3622	TF	napC	PA1172	14763974
RpoS	PA3622	TF	napB	PA1173	14763974
RpoS	PA3622	TF	napA	PA1174	14763974
RpoS	PA3622	TF	napD	PA1175	14763974
RpoS	PA3622	TF	napF	PA1176	14763974
RpoS	PA3622	TF	napE	PA1177	14763974
ErbR	PA1978	TF	exaA	PA1982	19902179
ErbR	PA1978	TF	exaB	PA1983	19902179
ErbR	PA1978	TF	exaC	PA1984	19902179
ErbR	PA1978	TF	pqqA	PA1985	19902179
ErbR	PA1978	TF	pqqB	PA1986	19902179
ErbR	PA1978	TF	pqqC	PA1987	19902179
ErbR	PA1978	TF	pqqD	PA1988	19902179
ErbR	PA1978	TF	pqqE	PA1989	19902179
ErbR	PA1978	TF	pqqH	PA1990	19902179
ErbR	PA1978	TF	eraS	PA1979	19902179
ErbR	PA1978	TF	eraR	PA1980	19902179
AmpR	PA4109	TF	ampC	PA4110	16251318
AmpR	PA4109	TF	PA4111	PA4111	16251318
XisF4	PA0716	TF	PA0718	PA0718	30475408
XisF4	PA0716	TF	PA0719	PA0719	30475408
XisF4	PA0716	TF	PA0720	PA0720	30475408
XisF4	PA0716	TF	PA0721	PA0721	30475408
XisF4	PA0716	TF	PA0722	PA0722	30475408
XisF4	PA0716	TF	coaB	PA0723	30475408
XisF4	PA0716	TF	coaA	PA0724	30475408
XisF4	PA0716	TF	PA0725	PA0725	30475408
XisF4	PA0716	TF	PA0726	PA0726	30475408
XisF4	PA0716	TF	PA0727	PA0727	30475408
XisF4	PA0716	TF	PA0728	PA0728	30475408
AmiE	PA3366	TF	PA2110	PA2110	28981745
AmiE	PA3366	TF	PA2111	PA2111	28981745
AmiE	PA3366	TF	PA2112	PA2112	28981745
AmiE	PA3366	TF	opdO	PA2113	28981745
AmiE	PA3366	TF	PA2114	PA2114	28981745
ExsB	PA1712	TF	pscB	PA1715	25690097
ExsB	PA1712	TF	pscC	PA1716	25690097
ExsB	PA1712	TF	pscD	PA1717	25690097
ExsB	PA1712	TF	pscE	PA1718	25690097
ExsB	PA1712	TF	pscF	PA1719	25690097
ExsB	PA1712	TF	pscG	PA1720	25690097
ExsB	PA1712	TF	pscH	PA1721	25690097
ExsB	PA1712	TF	pscI	PA1722	25690097
ExsB	PA1712	TF	pscJ	PA1723	25690097
ExsB	PA1712	TF	pscK	PA1724	25690097
ExsB	PA1712	TF	pscL	PA1725	25690097
ExsB	PA1712	TF	popB	PA1708	25690097
ExsB	PA1712	TF	pcrV	PA1706	25690097
AauR	PA1335	TF	aatP	PA1339	25082951
AauR	PA1335	TF	aatM	PA1340	25082951
AauR	PA1335	TF	aatQ	PA1341	25082951
AauR	PA1335	TF	aatJ	PA1342	25082951
PmrA	PA4776	TF	arnB	PA3552	Pseudomonas.com
PmrA	PA4776	TF	arnC	PA3553	Pseudomonas.com
PmrA	PA4776	TF	arnA	PA3554	Pseudomonas.com
PmrA	PA4776	TF	arnD	PA3555	Pseudomonas.com
PmrA	PA4776	TF	arnT	PA3556	Pseudomonas.com
PmrA	PA4776	TF	arnE	PA3557	Pseudomonas.com
PmrA	PA4776	TF	arnF	PA3558	Pseudomonas.com
Anr	PA1544	TF	arcD	PA5170	1325563
Anr	PA1544	TF	arcB	PA5172	1325563
Anr	PA1544	TF	arcA	PA5171	1325563
Anr	PA1544	TF	arcC	PA5173	1325563
Anr	PA1544	TF	nirN	PA0509	26078448
Anr	PA1544	TF	nirE	PA0510	26078448
Anr	PA1544	TF	nirJ	PA0511	26078448
Anr	PA1544	TF	nirH	PA0512	26078448
Anr	PA1544	TF	nirG	PA0513	26078448
Anr	PA1544	TF	nirL	PA0514	26078448
Anr	PA1544	TF	nirD	PA0515	26078448
Anr	PA1544	TF	nirF	PA0516	26078448
Anr	PA1544	TF	nirC	PA0517	26078448
Anr	PA1544	TF	nirM	PA0518	26078448
Anr	PA1544	TF	nirS	PA0519	26078448
Anr	PA1544	TF	ccoP2	PA1555	26078448
Anr	PA1544	TF	ccoQ2	PA1555.1	26078448
Anr	PA1544	TF	ccoO2	PA1556	26078448
Anr	PA1544	TF	ccoN2	PA1557	26078448
AlgR	PA5261	TF	fimU	PA4550	29995308
AlgR	PA5261	TF	pilV	PA4551	29995308
AlgR	PA5261	TF	pilW	PA4552	29995308
AlgR	PA5261	TF	pilX	PA4553	29995308
AlgR	PA5261	TF	pilY1	PA4554	29995308
AlgR	PA5261	TF	pilY2	PA4555	29995308
CbrB	PA4726	TF	spuA	PA0297	16849793
CbrB	PA4726	TF	spuB	PA0298	16849793
CbrB	PA4726	TF	spuC	PA0299	16849793
CbrB	PA4726	TF	spuD	PA0300	16849793
CbrB	PA4726	TF	apuE	PA0301	16849793
CbrB	PA4726	TF	spuA	PA0297	16849793
CbrB	PA4726	TF	spuB	PA0298	16849793
CbrB	PA4726	TF	spuC	PA0299	16849793
CbrB	PA4726	TF	spuD	PA0300	16849793
CbrB	PA4726	TF	spuE	PA0301	16849793
CbrB	PA4726	TF	spuF	PA0302	16849793
CbrB	PA4726	TF	spuG	PA0303	16849793
CbrB	PA4726	TF	spuH	PA0304	16849793
BauR	PA0133	TF	spuA	PA0297	21622750
BauR	PA0133	TF	spuB	PA0298	21622750
BauR	PA0133	TF	spuC	PA0299	21622750
BauR	PA0133	TF	spuD	PA0300	21622750
BauR	PA0133	TF	spuE	PA0301	21622750
BauR	PA0133	TF	spuF	PA0302	21622750
BauR	PA0133	TF	spuG	PA0303	21622750
BauR	PA0133	TF	spuH	PA0304	21622750
Sigma-70	PA4896	TF	PA0614	PA0614	18086184
Sigma-70	PA4896	TF	PA0615	PA0615	18086184
Sigma-70	PA4896	TF	PA0616	PA0616	18086184
Sigma-70	PA4896	TF	PA0617	PA0617	18086184
Sigma-70	PA4896	TF	PA0618	PA0618	18086184
Sigma-70	PA4896	TF	PA0619	PA0619	18086184
Sigma-70	PA4896	TF	PA0620	PA0620	18086184
Sigma-70	PA4896	TF	PA0621	PA0621	18086184
Sigma-70	PA4896	TF	PA0622	PA0622	18086184
Sigma-70	PA4896	TF	PA0623	PA0623	18086184
Sigma-70	PA4896	TF	PA0624	PA0624	18086184
Sigma-70	PA4896	TF	PA0625	PA0625	18086184
Sigma-70	PA4896	TF	PA0626	PA0626	18086184
Sigma-70	PA4896	TF	PA0627	PA0627	18086184
Sigma-70	PA4896	TF	PA0628	PA0628	18086184
Sigma-70	PA4896	TF	PA0629	PA0629	18086184
Sigma-70	PA4896	TF	PA0630	PA0630	18086184
Sigma-70	PA4896	TF	PA0631	PA0631	18086184
Sigma-70	PA4896	TF	PA0633	PA0633	18086184
Sigma-70	PA4896	TF	PA0634	PA0634	18086184
Sigma-70	PA4896	TF	PA0635	PA0635	18086184
Sigma-70	PA4896	TF	PA0636	PA0636	18086184
Sigma-70	PA4896	TF	PA0637	PA0637	18086184
Sigma-70	PA4896	TF	PA0638	PA0638	18086184
Sigma-70	PA4896	TF	PA0639	PA0639	18086184
Sigma-70	PA4896	TF	PA0640	PA0640	18086184
Sigma-70	PA4896	TF	PA0641	PA0641	18086184
Sigma-70	PA4896	TF	PA0643	PA0643	18086184
Sigma-70	PA4896	TF	PA0644	PA0644	18086184
Sigma-70	PA4896	TF	PA0645	PA0645	18086184
Dnr	PA0527	TF	nirN	PA0509	23967252
Dnr	PA0527	TF	nirE	PA0510	23967252
Dnr	PA0527	TF	nirJ	PA0511	23967252
Dnr	PA0527	TF	nirH	PA0512	23967252
Dnr	PA0527	TF	nirG	PA0513	23967252
Dnr	PA0527	TF	nirL	PA0514	23967252
Dnr	PA0527	TF	nirD	PA0515	23967252
Dnr	PA0527	TF	nirF	PA0516	23967252
Dnr	PA0527	TF	nirC	PA0517	23967252
Dnr	PA0527	TF	nirM	PA0518	23967252
Dnr	PA0527	TF	nirS	PA0519	23967252
Dnr	PA0527	TF	nirQ	PA0520	23967252
Dnr	PA0527	TF	nirO	PA0521	23967252
Dnr	PA0527	TF	nirP	PA0522	23967252
MdcR	PA0217	TF	mdcA	PA0208	31086830
MdcR	PA0217	TF	mdcB	PA0209	31086830
MdcR	PA0217	TF	mdcC	PA0210	31086830
MdcR	PA0217	TF	mdcD	PA0211	31086830
MdcR	PA0217	TF	mdcE	PA0212	31086830
MdcR	PA0217	TF	mdcG	PA0213	31086830
MdcR	PA0217	TF	mdcH	PA0214	31086830
GltR	PA3192	TF	gltK	PA3187	28981745
GltR	PA3192	TF	gltG	PA3188	28981745
GltR	PA3192	TF	gltF	PA3189	28981745
GltR	PA3192	TF	gltB	PA3190	28981745
GltR	PA3192	TF	gltS	PA3191	28981745
ParB	PA5562	TF	PA0492	PA0492	29648658
ParB	PA5562	TF	PA0493	PA0493	29648658
ParB	PA5562	TF	PA0494	PA0494	29648658
ParB	PA5562	TF	PA0495	PA0495	29648658
ParB	PA5562	TF	PA0496	PA0496	29648658
k-opioid		Compound	PA1211	PA1211	22514685
k-opioid		Compound	PA1212	PA1212	22514685
k-opioid		Compound	PA1213	PA1213	22514685
k-opioid		Compound	PA1214	PA1214	22514685
k-opioid		Compound	PA1215	PA1215	22514685
k-opioid		Compound	PA1216	PA1216	22514685
k-opioid		Compound	PA1217	PA1217	22514685
k-opioid		Compound	PA1218	PA1218	22514685
k-opioid		Compound	PA1219	PA1219	22514685
k-opioid		Compound	PA1220	PA1220	22514685
k-opioid		Compound	PA1221	PA1221	22514685
RsmA	PA0905	TF	hpcG	PA4127	16436429
RsmA	PA0905	TF	hpcH	PA4128	16436429
RsmA	PA0905	TF	PA4129	PA4129	16436429
RsmA	PA0905	TF	PA4130	PA4130	16436429
RsmA	PA0905	TF	PA4131	PA4131	16436429
RsmA	PA0905	TF	mpaR	PA4132	16436429
RsmA	PA0905	TF	PA4133	PA4133	16436429
RsmA	PA0905	TF	PA4134	PA4134	16436429
RpoN	PA4462	TF	PA2134	PA2134	22210761
RpoN	PA4462	TF	PA2135	PA2135	22210761
RpoN	PA4462	TF	PA2136	PA2136	22210761
RpoN	PA4462	TF	PA2140	PA2140	22210761
RpoN	PA4462	TF	PA2141	PA2141	22210761
RpoN	PA4462	TF	PA2142	PA2142	22210761
RpoN	PA4462	TF	PA2143	PA2143	22210761
RpoN	PA4462	TF	glgP	PA2144	22210761
RpoN	PA4462	TF	PA2146	PA2146	22210761
RpoN	PA4462	TF	katE	PA2147	22210761
RpoN	PA4462	TF	PA2148	PA2148	22210761
RpoN	PA4462	TF	PA2149	PA2149	22210761
RpoN	PA4462	TF	PA2150	PA2150	22210761
RpoN	PA4462	TF	PA2151	PA2151	22210761
RpoN	PA4462	TF	PA2152	PA2152	22210761
RpoN	PA4462	TF	glgB	PA2153	22210761
RpoN	PA4462	TF	PA2154	PA2154	22210761
RpoN	PA4462	TF	PA2155	PA2155	22210761
RpoN	PA4462	TF	PA2156	PA2156	22210761
RpoN	PA4462	TF	PA2157	PA2157	22210761
RpoN	PA4462	TF	PA2158	PA2158	22210761
RpoN	PA4462	TF	PA2159	PA2159	22210761
RpoN	PA4462	TF	PA2160	PA2160	22210761
RpoN	PA4462	TF	PA2161	PA2161	22210761
RpoN	PA4462	TF	PA2162	PA2162	22210761
RpoN	PA4462	TF	PA2163	PA2163	22210761
RpoN	PA4462	TF	PA2164	PA2164	22210761
RpoN	PA4462	TF	PA2165	PA2165	22210761
RpoN	PA4462	TF	PA2166	PA2166	22210761
RpoN	PA4462	TF	PA2167	PA2167	22210761
RpoN	PA4462	TF	PA2168	PA2168	22210761
RpoN	PA4462	TF	PA2169	PA2169	22210761
RpoN	PA4462	TF	PA2170	PA2170	22210761
RpoN	PA4462	TF	PA2171	PA2171	22210761
RpoN	PA4462	TF	PA2172	PA2172	22210761
RpoN	PA4462	TF	PA2173	PA2173	22210761
RpoN	PA4462	TF	PA2173a	PA2173a	22210761
RpoN	PA4462	TF	PA2175	PA2175	22210761
RpoN	PA4462	TF	PA2178	PA2178	22210761
RpoN	PA4462	TF	PA2179	PA2179	22210761
RpoN	PA4462	TF	PA2180	PA2180	22210761
RpoN	PA4462	TF	PA2181	PA2181	22210761
RpoN	PA4462	TF	PA2184	PA2184	22210761
RpoN	PA4462	TF	PA2187	PA2187	22210761
RpoN	PA4462	TF	PA2190	PA2190	22210761
RpoN	PA4462	TF	PA2192	PA2192	22210761
CysB	PA1754	TF	ssuF	PA3441	10781557
CysB	PA1754	TF	ssuB	PA3442	10781557
CysB	PA1754	TF	ssuC	PA3443	10781557
CysB	PA1754	TF	ssuD	PA3444	10781557
CysB	PA1754	TF	ssuA	PA3445	10781557
CysB	PA1754	TF	ssuE	PA3446	10781557
BexR	PA2432	TF	ycaC	PA1202	20041030
BexR	PA2432	TF	PA1203	PA1203	20041030
BexR	PA2432	TF	yieF	PA1204	20041030
BexR	PA2432	TF	PA1205	PA1205	20041030
BexR	PA2432	TF	PA1206	PA1206	20041030
BexR	PA2432	TF	kefB	PA1207	20041030
BexR	PA2432	TF	PA2698	PA2698	20041030
BexR	PA2432	TF	aprA	PA1249	20041030
QscR	PA1898	TF	PA1891	PA1891	17075036
QscR	PA1898	TF	PA1892	PA1892	17075036
QscR	PA1898	TF	PA1893	PA1893	17075036
QscR	PA1898	TF	PA1894	PA1894	17075036
QscR	PA1898	TF	PA1895	PA1895	17075036
QscR	PA1898	TF	PA1896	PA1896	17075036
QscR	PA1898	TF	PA1897	PA1897	17075036
LaoR	PA0367	TF	laoA	PA0364	29678916
LaoR	PA0367	TF	laoB	PA0365	29678916
LaoR	PA0367	TF	laoC	PA0366	29678916
MexZ	PA2020	TF	mexY	PA2018	20691272
MexZ	PA2020	TF	mexX	PA2019	20691272
AmiR	PA3363	TF	amiE	PA3366	7642533
AmiR	PA3363	TF	amiB	PA3365	7642533
AmiR	PA3363	TF	amiC	PA3364	7642533
AmiR	PA3363	TF	amiR	PA3363	7642533
AmiR	PA3363	TF	amiS	PA3362	7642533
RpoH	PA0376	Sigma factor	dnaK	PA4761	18070067
RpoH	PA0376	Sigma factor	dnaJ	PA4760	18070067
RpoH	PA0376	Sigma factor	grpE	PA4762	18070067
RpoH	PA0376	Sigma factor	groeL	PA4385	18070067
RpoH	PA0376	Sigma factor	groeS	PA4386	18070067
TagR1	PA0071	TF	tagQ1	PA0070	25721475
TagR1	PA0071	TF	tagR1	PA0071	25721475
TagR1	PA0071	TF	tagS1	PA0072	25721475
TagR1	PA0071	TF	tagT1	PA0073	25721475
TagR1	PA0071	TF	ppkA	PA0074	25721475
TagR1	PA0071	TF	pppA	PA0075	25721475
TagR1	PA0071	TF	pppB	PA0076	25721475
TagR1	PA0071	TF	icmF1	PA0077	25721475
TagR1	PA0071	TF	dotU1	PA0078	25721475
TagR1	PA0071	TF	hsiJ1	PA0079	25721475
TagR1	PA0071	TF	lip1	PA0080	25721475
TagR1	PA0071	TF	fha1	PA0081	25721475
TagR1	PA0071	TF	hsiA1	PA0082	25721475
TagR1	PA0071	TF	hsiB1	PA0083	25721475
TagR1	PA0071	TF	hsiC1	PA0084	25721475
TagR1	PA0071	TF	hcp1	PA0085	25721475
TagR1	PA0071	TF	hsiE1	PA0086	25721475
TagR1	PA0071	TF	hsiF1	PA0087	25721475
TagR1	PA0071	TF	hsiG1	PA0088	25721475
TagR1	PA0071	TF	hsiH1	PA0089	25721475
TagR1	PA0071	TF	clpV1	PA0090	25721475
TagR1	PA0071	TF	vgrG1	PA0091	25721475
Sfa3	PA2359	TF	sfa3	PA2359	25721475
Sfa3	PA2359	TF	hsiA3	PA2360	25721475
Sfa3	PA2359	TF	icmF3	PA2361	25721475
Sfa3	PA2359	TF	dotU3	PA2362	25721475
Sfa3	PA2359	TF	hsiJ3	PA2363	25721475
Sfa3	PA2359	TF	lip3	PA2364	25721475
Sfa3	PA2359	TF	hsiB3	PA2365	25721475
Sfa3	PA2359	TF	hsiC3	PA2366	25721475
Sfa3	PA2359	TF	hcp3	PA2367	25721475
Sfa3	PA2359	TF	hsiF3	PA2368	25721475
Sfa3	PA2359	TF	hsiG3	PA2369	25721475
Sfa3	PA2359	TF	hsiH3	PA2370	25721475
Sfa3	PA2359	TF	clpV3	PA2371	25721475

## Sheet: S3
Supplementary Table S3. Table showing the 104 iModulons with the information of the regulators, recall, precise, pvale, qvalue, functions, and operons
iModulon Number	iModulon Name	Regulator	pvalue	qvalue	recall	precision	f1score	TP	Regulon_size	iModulon_size	Exp variance	Function	Operon
Amino Acid and Nucleotide Biosynthesis (20)
1	DhcR	DhcR	6.94e-10	1.16e-05	1	0.5	0.666667	3	3	6	0.26	Amino Acid and Nucleotide Biosynthesis	atoDABE
3	EatR	EatR	1.25e-13	1.05e-09	1	0.8	0.888889	4	4	5	0.19	Amino Acid and Nucleotide Biosynthesis	PA4022-eat-eutBC
6	ArgR-1	ArgR/Sigma factor X	1.6e-47	2.69e-43	0.913043	0.583333	0.711864	21	23	36	0.31	Amino Acid and Nucleotide Biosynthesis	aruBCDEFG,arcBD, atoJQMP
8	EutR	EutR	4.7e-16	7.88e-12	1	0.714286	0.833333	5	5	7	0.29	Amino Acid and Nucleotide Biosynthesis	PA5506-PA5510 (eutBAT)
14	ErbR-1	LldR/ErbR	4.78e-14	8.01e-10	0.533333	0.181818	0.271186	8	15	44	0.59	Amino Acid and Nucleotide Biosynthesis	pqqABCDEH
20	MmsR	PrpR/MmsR	3.37e-15	5.65e-11	0.75	0.4	0.521739	6	8	15	0.6	Amino Acid and Nucleotide Biosynthesis	atoDABE
24	AmiE	AmiE	1.03e-14	1.73e-10	1	0.454545	0.625	5	5	11	0.59	Amino Acid and Nucleotide Biosynthesis	PA2110-PA2114
37	HutC	HutC	3.01e-36	5.05e-32	1	0.764706	0.866667	13	13	17	0.79	Amino Acid and Nucleotide Biosynthesis	hutFCUHIG
38	AauR	AauR	8.72e-13	1.46e-08	1	0.571429	0.727273	4	4	7	0.3	Amino Acid and Nucleotide Biosynthesis	aatPMQJ
42	PrrF	PrrF	4e-06	4e-06	1	0.181818	0.307692	2	2	11	0.15	Amino Acid and Nucleotide Biosynthesis	leuBDC
44	ArgR-2	Anr	1.02e-07	0.00175539	0.111111	1	0.2	3	27	3	0.24	Amino Acid and Nucleotide Biosynthesis	arcDBAC, nirNEJHGLDFCMS, ccoP2Q2O2N2
45	CbrB	CbrB	1.31e-06	0.0056596	0.375	0.176471	0.24	3	8	17	0.35	Amino Acid and Nucleotide Biosynthesis	spuABC
46	LiuR	PrpR/LiuR	1.9e-29	3.19e-25	0.923077	0.5	0.648649	12	13	24	0.6	Amino Acid and Nucleotide Biosynthesis	liuEDCBA
65	HypR	HypR/NorR	1.55e-26	2.6e-22	0.75	1	0.857143	9	12	9	0.22	Amino Acid and Nucleotide Biosynthesis	lhpGCKONMHP
76	SouR	SouR/DguR	1.68e-18	1.41e-14	0.888889	0.275862	0.421053	8	9	29	0.55	Amino Acid and Nucleotide Biosynthesis	soxBDAG
80	GcsR	GcsR	0	0	1	1	1	5	5	5	0.22	Amino Acid and Nucleotide Biosynthesis	gcv operon
84	PhhR	PhhR/HmgR	9.2e-29	1.54e-24	0.833333	0.909091	0.869565	10	12	11	0.36	Amino Acid and Nucleotide Biosynthesis	phhCBA, dhcBA
87	DguR	DguR	1.39e-10	2.33e-06	1	0.75	0.857143	3	3	4	0.15	Amino Acid and Nucleotide Biosynthesis	dguCBA
74	NarL-2	Dnr/NarL	2.95e-10	4.95e-06	0.2	0.5	0.285714	5	25	10	0.34	Amino Acid and Nucleotide Biosynthesis	narIJHGK2K1
77	Anr-2	NorR/Dnr/Anr	4.26e-36	7.15e-32	0.73913	0.53125	0.618182	17	23	32	0.92	Amino Acid and Nucleotide Biosynthesis	moaB1EDC
Biosynthetic gene cluster (10)
32	PvdS	PvdS	1.01e-29	5.66e-26	0.928571	0.393939	0.553191	13	14	33	1.77	Biosynthetic gene cluster	pvdRT-ompQ or pvdNOFEADJ
39	RiPP	Novel iModulon									0.24	Biosynthetic gene cluster	PA3281-PA3284
89	QscR-2	RhlR/QscR	1.13e-29	1.9e-25	0.625	0.454545	0.526316	15	24	33	2.81	Biosynthetic gene cluster	PA1891-PA1897
43	k-opioid	k-opioid	0	0	1	1	1	11	11	11	0.57	Biosynthetic gene cluster	PA1211-PA1221
52	PchR	PchR	5.04e-26	8.46e-22	1	0.692308	0.818182	9	9	13	0.93	Biosynthetic gene cluster	pchBCDA and pchEFGHI
88	NRPS	NRPS									1.18	Biosynthetic gene cluster
10	Zur-1	Zur/RutR	2.44e-38	4.1e-34	0.724138	0.388889	0.506024	21	29	54	1.3	Metal Homeostasis/Biosynthetic gene cluster	znuCBA, others
50	Zur-2	NrdR/Cobalamin/Zur	3.15e-10	5.28e-06	0.193548	0.333333	0.244898	6	31	18	0.12	Metal Homeostasis/Biosynthetic gene cluster	cntIMLO
15	LasR	LasR/MvfR	2.91e-22	4.89e-18	0.631579	0.285714	0.393443	12	19	42	1.31	Metal Homeostasis/Biosynthetic gene cluster	aprDEFA and ambEDCB
60	ErbR-2	ErbR	1.12e-26	9.36e-23	0.909091	0.625	0.740741	10	11	16	0.32	Miscellaneous Metabolism/Biosynthetic gene cluster	ppqABCDEF, exaAB, and eraSR
Carbon Source Utilization (10)
4	AtuR	AtuR/LaoR	4.47e-26	7.5e-22	1	0.47619	0.645161	10	10	21	0.25	Carbon Source Utilization	atuABCDEFG
5	HexR-1	HexR/GltR	4.35e-32	7.3e-28	0.923077	0.705882	0.8	12	13	17	0.89	Carbon Source Utilization	gltKGFB
17	RpoN	RpoN	5.79e-94	9.71e-90	0.84	0.933333	0.884211	42	50	45	0.93	Carbon Source Utilization	glgBP-katE
19	FruR	LldR/FruR	9.9e-13	1.66e-08	0.625	0.416667	0.5	5	8	12	0.2	Carbon Source Utilization	fruAKI
23	HexR-2	HexR	3.53e-24	5.92e-20	0.888889	0.888889	0.888889	8	9	9	0.36	Carbon Source Utilization	gltR,glk,edd,gapA
26	RsmA	RsmA	7.01e-18	5.88e-14	0.466667	0.777778	0.583333	7	15	9	0.65	Carbon Source Utilization	kguEKTD
31	NagQ	NagQ/GbuR	8.33e-15	1.4e-10	0.75	0.352941	0.48	6	8	17	0.22	Carbon Source Utilization	nagAFE-PA3759
36	GlpR	GlpR	2.91e-09	4.89e-05	1	0.333333	0.5	3	3	9	0.33	Carbon Source Utilization	glpFKD
72	PtxS	GntR/PtxS	1e-20	1.68e-16	0.636364	1	0.777778	7	11	7	0.23	Carbon Source Utilization	kguEKTD
102	AcoR	AcoR	0	0	1	1	1	6	6	6	0.2	Carbon Source Utilization	acoXABC
Defense mechanisms (04)
9	PmrA	PmrA	2.35e-18	3.94e-14	1	0.35	0.518519	7	7	20	0.46	Defense mechanisms	arnBCADTEF
18	MexZ	MexZ	MexZ	6.44296e-07	6.44296e-07	1	0.4	0.571429	2	2	0.06	Defense mechanisms	mexXYZ
25	EsrC	NfxB/EsrC	1.26e-08	3.53e-05	1	0.214286	0.352941	3	3	14	0.38	Defense mechanisms	mexCD-OprJ
64	SoxR	SoxR	4.73e-18	7.93e-14	0.857143	0.75	0.8	6	7	8	0.27	Defense mechanisms	mexGHI-OmpD
Energy Metabolism (02)
0	NarL-1	NarL/Dnr	5.22e-16	8.76e-12	0.28	0.777778	0.411765	7	25	9	0.33	Energy Metabolism	narIJHGK2
90	RoxR	RoxR	4.62e-08	0.00038704	1	0.142857	0.25	3	3	21	0.56	Energy Metabolism	coxAB-coIII
Metal Homeostasis (10)
47	CzcR	Fur/CzcR	1.96e-12	3.29e-08	0.7	0.111111	0.191781	7	10	63	0.71	Metal Homeostasis	czcABC
69	FoxR	FoxR									1.01	Metal Homeostasis	foxIRA and PfeSR
70	PhnR-2	PhnF/PhnR	4.51e-07	0.00779766	0.217391	0.125	0.15873	5	23	40	0.2	Metal Homeostasis	phnJIHGFEDC or pstBACS
82	CueR	CueR	1.23e-11	2.07e-07	1	0.333333	0.5	4	4	12	0.21	Metal Homeostasis	PA3515-PA3522
27	FpvR	FpvR	1.96e-24	5.49e-21	1	0.8	0.888889	8	8	10	0.31	Metal Homeostasis	fpvGHJKCDEF
21	Anr-1	NrdR/Anr	8.55e-27	1.43e-22	0.441176	0.46875	0.454545	15	34	32	0.78	Metal Homeostasis	moaB1EDC
68	Iron acquisition										1.37	Metal Homeostasis	pvdRT-ompQ or pvdNOFEADJ
49	AtsR	AtsR	1.59e-06	0.00915508	1	0.0454546	0.0869565	3	3	66	0.76	Metal Homeostasis	atsABC
67	CysB-1	YdfF/CysB	1.77e-14	2.97e-10	0.538462	0.291667	0.378378	7	13	24	0.67	Metal Homeostasis	ssuABCDEF and tauABCD
91	CysB-2	CysB/YdfF	1.14e-09	1.91e-05	0.461538	0.109091	0.176471	6	13	55	1.42	Metal Homeostasis	atsABC
Miscellaneous Metabolism (05)
85	MvfR	MvfR	1e-20	1.68e-16	0.636364	1	0.777778	7	11	7	0.41	Miscellaneous Metabolism	pqsABCDE or PhnAB
95	MdcR	MdcR	2.43e-22	4.07e-18	1	0.875	0.933333	7	7	8	0.34	Miscellaneous Metabolism	mdcABCDEGH
7	AntR	AntR	6.75e-19	1.13e-14	1	0.75	0.857143	6	6	8	0.35	Miscellaneous Metabolism	antABC and catBCA
48	BexR	BexR	5.49e-21	9.21e-17	1	0.4	0.571429	8	8	20	0.27	Miscellaneous Metabolism	PA1202 and aprA operon
97	AmiR	GlcC/AmiR	4.36e-19	3.77e-15	0.7	0.7	0.7	7	10	10	0.44	Miscellaneous Metabolism	amiEBCRS
Prophages (02)
35	XisF4	XisF4	0	0	1	1	1	11	11	11	0.41	Prophages	PA0718-PA0728
83	Sigma-70	Sigma-70	1.37e-66	2.29e-62	1	0.588235	0.740741	30	30	51	1.42	Prophages	PA0614-PA0645
Quorum sening (02)
81	QscR-1	QscR	3.53e-18	5.92e-14	0.333333	1	0.5	7	21	7	0.43	Quorum sening	PA1891-PA1897
11	AHL	AHL	1.25e-13	2.09e-09	1	0.8	0.888889	4	4	5	0.31	Quorum sensing	PA1891-PA1897
Secretion system (03)
12	TagR1	TagR1/Sfa2	0	0	0.207407	0.736842	0.323699	28	38	135	1.26	Secretion system	pppA-ppkA
40	ExsB	ExsB	6.85e-30	1.22e-25	0.342105	1	0.509804	13	13	38	1.04	Secretion system	pscBCDEFGHIJKL
54	Sfa2	Sfa2	5.14e-36	9.16e-32	0.535714	0.9375	0.681818	15	16	28	0.66	Secretion system	hsiF2G2B2C2H2J2
Stress response (06)
58	CpxR	CpxR/ParB	8.42e-12	1.41e-07	0.555556	0.333333	0.416667	5	9	15	0.27	Stress response	muxABC-OpmB
30	RpoS-1	AlgU/RpoN	5.66e-24	9.49e-20	0.462963	0.140449	0.215517	25	54	178	1.5	Stress response	PA2161-PA2171
92	RpoS-2	RpoS/MmsR	9.62e-15	1.61e-10	0.578947	0.0973451	0.166667	11	19	113	3.47	Stress response	coxAB-coIII
55	RpoH		0	0	1	0.208333	0.344828	5	5	24	0.73	Stress response
78	MexS	GlcC/MexS	4.5e-15	3.78e-11	0.875	0.175	0.291667	7	8	40	0.67	Stress response	multiple operon
96	LexA	LexA/GbuR	1.66e-23	2.78e-19	0.555556	0.666667	0.606061	10	18	15	0.32	Stress response	multiple operon
Structural Components (05)
28	PA1226	PA1226	0.002494	0.002494	0.103448	0.056604	0.073171	3	29	53	0.57	Structural Components	wbpABDEGHIJKL wzz
73	AmrZ	AmrZ/AlgR	1.8e-19	3.02e-15	0.647059	0.211538	0.318841	11	17	52	0.49	Structural Components	pslDEFGHJK
51	FleN	FleN	3.73e-23	3.13e-19	0.6875	0.37931	0.488889	11	16	29	0.42	Structural Components	flgBCDEFL
93	PprB	PprB	3.47e-13	5.82e-09	1	0.25	0.4	5	5	20	0.86	Structural Components	tadDCBAZ
94	Cell Division										1.7	Structural Components	ftsAmurC-murF
Translational (03)
16	Translational-1										2.64	Translational
75	Translational-2										0.17	Translational
101	Translational-3										2.63	Translational
Noise (22)
2	Uncharacterized-1										0.75	Uncharacterized
13	Uncharacterized-2										1.49	Uncharacterized
33	Uncharacterized-3										0.72	Uncharacterized
34	Uncharacterized-4										0.1	Uncharacterized
41	Uncharacterized-5										0.95	Uncharacterized
53	Uncharacterized-6										0.27	Uncharacterized
57	Uncharacterized-7										0.4	Uncharacterized
59	Uncharacterized-8										0.12	Probable Metal Homeostasis
61	Uncharacterized-9										0.53	Uncharacterized
62	Uncharacterized-10										1.06	Uncharacterized
63	Uncharacterized-11										0.48	Uncharacterized
66	Uncharacterized-12										0.39	Uncharacterized
79	Uncharacterized-13										0.23	Uncharacterized
98	Uncharacterized-14										0.19	Uncharacterized
99	Uncharacterized-15										0.26	Uncharacterized
100	Uncharacterized-16										0.054	Uncharacterized
103	Uncharacterized-17										0.6	Uncharacterized
86	Hypothetical										0.48	Uncharacterized
22	Singlet-1										0.12	Singlet
29	Singlet-2										0.08	Singlet
56	Singlet-3										0.08	Singlet
71	Singlet-4										0.13	Singlet

## Sheet: S4
Supplementary Table S4. List of the correlating iModulons between Pseudomonas aeruginosa and Escherichia coli
Paeru iModulons	E.coli iModulons	Correlation
DhcR	AtoC	0.47
Zur-1	Zinc	0.52
Translational-1	translation	0.65
FruR	Cra	0.47
MmsR	PrpR	0.37
RpoS-1	RpoS	0.39
GlpR	GlpR	0.73
CdrB	PuuR	0.42
LiuR	AtoC	0.3
FleN	FlhDC	0.59
PchR	entC-menF-KO	0.44
PchR	Fur-1	0.31
Uncharacterized-6	OxyR	0.3
RpoH	RpoH	0.58
CysB-1	Cbl+CysB	0.46
Uncharacterized-14	Fur-1	0.37
MexS	GlcC	0.4
CysB-2	Cbl+CysB	0.49
CysB-2	CysB	0.4
Translational-3	uncharacterized-5	0.32

## Sheet: S5
Supplementary Table S5. Table showing the comparison of the regulons captured by our iModulon study and other 02 studies.
iModulon study	2011 (Galán-Vásquez et al)	PAGnet (Huang et al)
AmrZ/AlgR	AlgR	AlgR/AmrZ
Anr-1 & Anr-2	Anr	NA
ArgR-1 & ArgR-2	ArgR	NA
BexR	BexR	NA
CbrB	CbrB	NA
Dnr or NarL	Dnr	NA
ExsB	EsxA	ExsA
NA	GpuR	NA
MexS/MexT	MexT	MexT
PmrA or CzcR	PhoP	NA
NA	PilR	NA
PmrA	PmrA	NA
NA	PqrR	NA
RoxR	RoxR	NA
NA	Vfr	NA
CysB-1 & CysB-2	CysB	NA
RhlR or QscR	RhlR	RhlR
NA	TrpI	NA
MvfR	MvfR	MvfR
NA	AlgZ	NA
NA	FhpR	NA
PhhR-1 & PhhR-2	PhhR	NA
NfxB or EsrC	NfxB	NA
PchR	PchR	PchR
AmrZ or Uncharacterized-1	PilA	NA
NA	PsrA	NA
PtxS	PtxS	NA
Fur or CzcR	TpbA	NA
NA	NA	BfmR
NA	NA	CdpR
FleN	NA	FleQ
LasR or MvfR	NA	GacA
NA	NA	GbdR
LasR	NA	LasR
PhnR-2	NA	PhoB
QscR-1 and QscR-2	NA	QscR
LasR or MvfR	NA	RsaL
SoxR	NA	SoxR
NA	NA	SphR
PA1226	NA	VqsM
NA	NA	VqsR
